# Supplementary material for: Computable visually observed phenotype ontological framework for plants
Source: BMC Bioinformatics. 2011 Jun 24;12:260. doi: 10.1186/1471-2105-12-260 (PMC3149582; doi:10.1186/1471-2105-12-260)
Supplement: Additional file 1 — This file contains two Excel sheets. The first contains a listing of generated rules for the maize leaf and tomato fruit phenotypes. The second sheet has detailed information about the antecedents of each rule. Each antecedent is connected to its rule by the value in the "RuleID" column. [file 1471-2105-12-260-S1.XLSX]

## Sheet: Rules
RuleID	RuleEffect	OntologyRef	Semantics	sr	cr	lift	jmeas	sa	sc	rn	maxHist
1	POSITIVE	Sol	small_size	28	1	2	0	28	104	198	4
2	POSITIVE	Sol	small_size	18	1	2	0	18	104	198	1
3	POSITIVE	Sol	small_size	69	1	2	0	69	104	198	7
4	POSITIVE	Sol	small_size	10	1	2	0	10	104	198	3
5	POSITIVE	Sol	small_size	42	1	2	0	42	104	198	4
6	POSITIVE	Sol	medium_size	7	1	4	0	7	54	198	2
7	POSITIVE	Sol	medium_size	5	1	4	0	5	54	198	2
8	POSITIVE	Sol	medium_size	15	1	3	0	16	54	198	3
9	POSITIVE	Sol	medium_size	29	1	4	0	29	54	198	3
10	POSITIVE	Sol	medium_size	34	1	4	0	34	54	198	4
11	POSITIVE	Sol	medium_size	42	1	4	0	43	54	198	4
12	POSITIVE	Sol	medium_size	15	1	4	0	15	54	198	2
13	POSITIVE	Sol	medium_size	7	1	4	0	7	54	198	1
14	POSITIVE	Sol	large_size	6	1	5	0	6	40	198	2
15	POSITIVE	Sol	large_size	8	1	5	0	8	40	198	1
16	POSITIVE	Sol	large_size	14	1	5	0	14	40	198	1
17	POSITIVE	Sol	large_size	25	1	5	0	25	40	198	2
18	POSITIVE	Sol	oxheart_shape	7	1	20	0	7	10	198	2
19	POSITIVE	Sol	oxheart_shape	9	1	18	0	10	10	198	3
20	POSITIVE	Sol	long_shape	7	1	25	0	7	8	198	1
21	POSITIVE	Sol	long_shape	8	1	25	0	8	8	198	1
22	POSITIVE	Sol	ellipsoid_shape	36	1	2	0	36	85	198	4
23	POSITIVE	Sol	ellipsoid_shape	41	1	2	0	41	85	198	5
24	POSITIVE	Sol	ellipsoid_shape	24	1	2	0	24	85	198	10
25	POSITIVE	Sol	ellipsoid_shape	7	1	2	0	7	85	198	3
26	POSITIVE	Sol	ellipsoid_shape	32	1	2	0	32	85	198	23
27	POSITIVE	Sol	ellipsoid_shape	33	1	2	0	33	85	198	3
28	POSITIVE	Sol	ellipsoid_shape	12	1	2	0	12	85	198	3
29	POSITIVE	Sol	ellipsoid_shape	34	1	2	0	34	85	198	6
30	POSITIVE	Sol	ellipsoid_shape	29	1	2	0	29	85	198	5
31	POSITIVE	Sol	ellipsoid_shape	25	1	2	0	25	85	198	3
32	POSITIVE	Sol	ellipsoid_shape	31	1	2	0	31	85	198	3
33	POSITIVE	Sol	ellipsoid_shape	8	1	2	0	8	85	198	2
34	POSITIVE	Sol	ellipsoid_shape	15	1	2	0	16	85	198	2
35	POSITIVE	Sol	round_shape	8	1	22	0	8	9	198	2
36	POSITIVE	Sol	obovoid_shape	10	1	20	0	10	10	198	2
37	POSITIVE	Sol	heart_shape	5	1	8	0	5	25	198	2
38	POSITIVE	Sol	heart_shape	16	1	7	0	17	25	198	5
39	POSITIVE	Sol	heart_shape	17	1	7	0	18	25	198	3
40	POSITIVE	Sol	heart_shape	8	1	8	0	8	25	198	3
41	POSITIVE	Sol	heart_shape	17	1	8	0	17	25	198	2
42	POSITIVE	Sol	flat_shape	15	1	5	0	15	39	198	3
43	POSITIVE	Sol	flat_shape	15	1	5	0	15	39	198	3
44	POSITIVE	Sol	flat_shape	17	1	5	0	17	39	198	3
45	POSITIVE	Sol	flat_shape	24	1	5	0	24	39	198	3
46	POSITIVE	Sol	flat_shape	30	1	5	0	32	39	198	4
47	POSITIVE	Sol	flat_shape	31	1	5	0	31	39	198	4
48	POSITIVE	Sol	flat_shape	13	1	5	0	13	39	198	2
49	POSITIVE	Sol	flat_shape	37	1	4	0	43	39	198	30
50	POSITIVE	Maize	rectangular_shape	12	1	16	0	12	12	198	3
51	POSITIVE	Maize	Brown_Lesions	82	1	2	2	82	110	225	28
52	POSITIVE	Maize	Brown_Lesions	95	1	2	3	95	110	225	6
53	POSITIVE	Maize	Brown_Lesions	94	1	2	3	97	110	225	6
54	POSITIVE	Maize	Brown_Lesions	93	1	2	3	95	110	225	23
55	POSITIVE	Maize	Brown_Lesions	105	1	2	3	105	110	225	25
56	POSITIVE	Maize	Brown_Lesions	92	1	2	2	92	110	225	6
57	POSITIVE	Maize	Brown_Lesions	96	1	2	3	97	110	225	6
58	POSITIVE	Maize	Brown_Lesions	83	1	2	2	83	110	225	23
59	POSITIVE	Maize	Brown_Lesions	110	1	2	3	110	110	225	6
60	POSITIVE	Maize	Brown_Lesions	77	1	2	2	77	110	225	4
61	POSITIVE	Maize	Brown_Lesions	93	1	2	3	97	110	225	5
62	POSITIVE	Maize	Brown_Lesions	72	1	2	2	75	110	225	4
63	POSITIVE	Maize	Brown_Lesions	37	1	2	1	37	110	225	2
64	POSITIVE	Maize	Yellow_Lesions	40	1	2	1	40	141	225	4
65	POSITIVE	Maize	Yellow_Lesions	44	1	2	2	44	141	225	4
66	POSITIVE	Maize	Yellow_Lesions	112	1	1	8	121	141	225	7
67	POSITIVE	Maize	Yellow_Lesions	65	1	2	3	65	141	225	10
68	POSITIVE	Maize	Yellow_Lesions	79	1	2	3	79	141	225	5
69	POSITIVE	Maize	Yellow_Lesions	31	1	2	3	31	141	225	9
70	POSITIVE	Maize	Yellow_Lesions	58	1	2	4	58	141	225	3
71	POSITIVE	Maize	Yellow_Lesions	15	1	2	2	15	141	225	3
72	POSITIVE	Maize	Yellow_Lesions	18	1	2	1	18	141	225	2
73	POSITIVE	Maize	Yellow_Lesions	29	1	1	3	32	141	225	2
74	POSITIVE	Maize	Yellow_Lesions	34	1	2	3	34	141	225	2
75	POSITIVE	Maize	Yellow_Lesions	33	1	2	1	33	141	225	8
76	POSITIVE	Maize	Yellow_Lesions	17	1	2	1	17	141	225	2
77	POSITIVE	Maize	Yellow_Lesions	34	1	2	4	36	141	225	3
78	POSITIVE	Maize	Large_Lesions	19	1	3	0	19	97	277	2
79	POSITIVE	Maize	Large_Lesions	39	1	3	0	39	97	277	3
80	POSITIVE	Maize	Large_Lesions	35	1	3	0	35	97	277	4
81	POSITIVE	Maize	Large_Lesions	20	1	3	0	20	97	277	3
82	POSITIVE	Maize	Large_Lesions	36	1	3	0	36	97	277	3
83	POSITIVE	Maize	Large_Lesions	24	1	3	0	24	97	277	10
84	POSITIVE	Maize	Large_Lesions	27	1	3	0	27	97	277	2
85	POSITIVE	Maize	Large_Lesions	22	1	3	0	22	97	277	2
86	POSITIVE	Maize	Large_Lesions	60	1	3	1	67	97	277	23
87	POSITIVE	Maize	Large_Lesions	45	1	3	0	46	97	277	3
88	POSITIVE	Maize	Large_Lesions	61	1	3	1	67	97	277	4
89	POSITIVE	Maize	Large_Lesions	43	1	3	0	43	97	277	3
90	POSITIVE	Maize	Large_Lesions	43	1	3	0	47	97	277	3
91	POSITIVE	Maize	Large_Lesions	23	1	3	0	23	97	277	2
92	POSITIVE	Maize	Large_Lesions	31	1	3	0	31	97	277	4
93	POSITIVE	Maize	Large_Lesions	21	1	3	0	21	97	277	3
94	POSITIVE	Maize	Large_Lesions	49	1	3	0	52	97	277	4
95	POSITIVE	Maize	Medium-Size_Lesions	12	1	3	0	12	89	238	1
96	POSITIVE	Maize	Medium-Size_Lesions	5	1	3	0	5	89	238	1
97	POSITIVE	Maize	Medium-Size_Lesions	9	1	3	0	9	89	238	1
98	POSITIVE	Maize	Small_Lesions	39	1	2	1	39	115	245	3
99	POSITIVE	Maize	Small_Lesions	38	1	2	1	38	115	245	3
100	POSITIVE	Maize	Small_Lesions	37	1	2	1	37	115	245	2
101	POSITIVE	Maize	Small_Lesions	32	1	2	1	32	115	245	3
102	POSITIVE	Maize	Small_Lesions	21	1	2	0	21	115	245	3
103	POSITIVE	Maize	Small_Lesions	22	1	2	0	22	115	245	2
104	POSITIVE	Maize	Small_Lesions	13	1	2	0	13	115	245	2
105	POSITIVE	Maize	Small_Lesions	14	1	2	0	14	115	245	1
106	POSITIVE	Maize	Small_Lesions	29	1	2	1	29	115	245	2
107	POSITIVE	Maize	Small_Lesions	9	1	2	0	9	115	245	1
108	POSITIVE	Maize	Irregular_Lesions	71	1	1	5	72	156	227	4
109	POSITIVE	Maize	Irregular_Lesions	77	1	1	3	77	156	227	24
110	POSITIVE	Maize	Irregular_Lesions	113	1	1	12	113	156	227	14
111	POSITIVE	Maize	Irregular_Lesions	97	1	1	11	97	156	227	27
112	POSITIVE	Maize	Irregular_Lesions	86	1	1	8	86	156	227	24
113	POSITIVE	Maize	Irregular_Lesions	89	1	1	6	89	156	227	19
114	POSITIVE	Maize	Irregular_Lesions	143	1	1	22	149	156	227	31
115	POSITIVE	Maize	Irregular_Lesions	112	1	1	5	112	156	227	6
116	POSITIVE	Maize	Irregular_Lesions	126	1	1	9	128	156	227	7
117	POSITIVE	Maize	Irregular_Lesions	159	1	1	30	169	156	227	20
118	POSITIVE	Maize	Irregular_Lesions	149	1	1	17	154	156	227	19
119	POSITIVE	Maize	Elliptical_Lesions	32	1	2	1	32	113	227	2
120	POSITIVE	Maize	Elliptical_Lesions	10	1	2	0	10	113	227	2
121	POSITIVE	Maize	Elliptical_Lesions	12	1	2	0	12	113	227	2
122	POSITIVE	Maize	Elliptical_Lesions	8	1	2	0	8	113	227	1
123	POSITIVE	Maize	Elliptical_Lesions	6	1	2	0	6	113	227	2
124	POSITIVE	Maize	Few	22	1	4	0	22	156	616	4
125	POSITIVE	Maize	Few	32	1	4	0	32	156	616	4
126	POSITIVE	Maize	Few	46	1	4	0	46	156	616	6
127	POSITIVE	Maize	Few	18	1	4	0	18	156	616	4
128	POSITIVE	Maize	Few	20	1	4	0	20	156	616	4
129	POSITIVE	Maize	Few	28	1	4	0	28	156	616	12
130	POSITIVE	Maize	Few	44	1	4	0	48	156	616	12
131	POSITIVE	Maize	Few	58	1	3	0	70	156	616	6
132	POSITIVE	Maize	Few	20	1	4	0	20	156	616	4
133	POSITIVE	Maize	Few	44	1	4	0	48	156	616	4
134	POSITIVE	Maize	Few	40	1	3	0	46	156	616	46
135	POSITIVE	Maize	Few	10	1	4	0	10	156	616	2
136	POSITIVE	Maize	Moderate	16	1	3	0	16	190	616	6
137	POSITIVE	Maize	Moderate	26	1	3	0	26	190	616	4
138	POSITIVE	Maize	Moderate	36	1	3	0	36	190	616	4
139	POSITIVE	Maize	Moderate	46	1	3	0	50	190	616	4
140	POSITIVE	Maize	Moderate	40	1	3	0	40	190	616	4
141	POSITIVE	Maize	Moderate	28	1	3	0	28	190	616	4
142	POSITIVE	Maize	Moderate	18	1	3	0	18	190	616	2
143	POSITIVE	Maize	Moderate	24	1	3	0	24	190	616	12
144	POSITIVE	Maize	Moderate	24	1	3	0	24	190	616	4
145	POSITIVE	Maize	Moderate	52	1	3	0	58	190	616	18
146	POSITIVE	Maize	Moderate	32	1	3	0	36	190	616	4
147	POSITIVE	Maize	Moderate	40	1	3	0	46	190	616	6
148	POSITIVE	Maize	Moderate	48	1	3	0	60	190	616	4
149	POSITIVE	Maize	Moderate	22	1	3	0	24	190	616	2
150	POSITIVE	Maize	Moderate	8	1	3	0	8	190	616	2
151	POSITIVE	Maize	Moderate	14	1	3	0	14	190	616	2
152	POSITIVE	Maize	Moderate	34	1	3	0	34	190	616	6
153	POSITIVE	Maize	Moderate	14	1	3	0	14	190	616	4
154	POSITIVE	Maize	Moderate	20	1	3	0	20	190	616	6
155	POSITIVE	Maize	Extensive	40	1	2	0	40	270	616	4
156	POSITIVE	Maize	Extensive	34	1	2	0	34	270	616	16
157	POSITIVE	Maize	Extensive	24	1	2	0	24	270	616	2
158	POSITIVE	Maize	Extensive	22	1	2	0	22	270	616	2
159	POSITIVE	Maize	Extensive	46	1	2	0	46	270	616	8
160	POSITIVE	Maize	Extensive	78	1	2	0	78	270	616	26
161	POSITIVE	Maize	Extensive	70	1	2	0	70	270	616	20
162	POSITIVE	Maize	Extensive	140	1	2	1	168	270	616	54
163	POSITIVE	Maize	Extensive	68	1	2	0	68	270	616	6
164	POSITIVE	Maize	Extensive	80	1	2	0	80	270	616	6
165	POSITIVE	Maize	Extensive	42	1	2	0	42	270	616	4
166	POSITIVE	Maize	Extensive	84	1	2	0	100	270	616	8
167	POSITIVE	Maize	Extensive	80	1	2	1	100	270	616	8
168	POSITIVE	Maize	Extensive	88	1	2	0	96	270	616	6
169	POSITIVE	Maize	Extensive	16	1	2	0	18	270	616	2
170	POSITIVE	Maize	Extensive	20	1	2	0	20	270	616	4
171	POSITIVE	Maize	Extensive	28	1	2	0	28	270	616	4

## Sheet: Antecedents
RuleID	AnteID	Feature	BoundMin	BoundMax	c1	w1	c2	w2	bmin	bmax
1	0	Average_Hue	0.82	1	0.82	0	1	0	0.82	1
2	0	Fruit_Shape_Index_External_II	0.74	0.92	0.739	0	0.917	0	0.739	0.917
3	0	Height_Mid_width	0	0.48	0	0	0.479	0	0	0.479
4	0	Perimeter	0.52	0.78	0.52	0	0.78	0	0.52	0.78
4	1	Maximum_Height	0	0.45	0	0	0.449	0	0	0.449
5	0	Perimeter	0.29	0.77	0.291	0	0.767	0	0.291	0.767
5	1	Average_Red	0.28	0.42	0.282	0	0.419	0	0.282	0.419
6	0	Perimeter	0.58	0.66	0.583	0	0.66	0	0.583	0.66
6	1	Height_Mid_width	0.57	1	0.573	0	1	0	0.573	1
6	2	Average_Red	0.5	0.56	0.496	0	0.555	0	0.496	0.555
7	0	Perimeter	0.66	0.74	0.66	0	0.736	0	0.66	0.736
7	1	Height_Mid_width	0.57	1	0.573	0	1	0	0.573	1
7	2	Average_Red	0.5	0.56	0.496	0	0.555	0	0.496	0.555
8	0	Height_Mid_width	0.57	1	0.5995	0	0.9536	9e-05	0.573	1
8	1	Average_Red	0.5	0.56	0.4954	0	0.8789	0.0009	0.496	0.555
9	0	Perimeter	0.58	0.82	0.58	0	0.824	0	0.58	0.824
9	1	Fruit_Shape_Index_External_II	0.59	0.75	0.593	0	0.747	0	0.593	0.747
10	0	Perimeter	0.58	0.82	0.58	0	0.824	0	0.58	0.824
10	1	Maximum_Height	0.5	0.59	0.504	0	0.591	0	0.504	0.591
10	2	FL_70_80	0.08	0.91	0.083	0	0.913	0	0.083	0.913
11	0	Fruit_Shape_Index_External_II	0.43	0.73	0.4493	0	0.7005	0.0007	0.426	0.73
11	1	FL_70_80	0.08	0.91	0.027	0	0.913	0.0002	0.083	0.913
11	2	Area	0.51	0.86	0.5063	0	0.866	0.0006	0.509	0.861
12	0	Maximum_Width	0.31	1	0.307	0	1	0	0.307	1
12	1	Average_Red	0	0.28	0	0	0.282	0	0	0.282
12	2	Average_Hue	0.33	0.83	0.332	0	0.83	0	0.332	0.83
13	0	Perimeter	0.89	0.92	0.885	0	0.916	0	0.885	0.916
13	1	Average_Chroma	0.34	0.52	0.339	0	0.519	0	0.339	0.519
14	0	Average_Chroma	0.85	1	0.848	0	1	0	0.848	1
15	0	Fruit_Shape_Index_External_II	0.92	1	0.917	0	1	0	0.917	1
16	0	Fruit_Shape_Index_External_II	0.18	0.33	0.182	0	0.326	0	0.182	0.326
17	0	Perimeter	0.92	1	0.916	0	1	0	0.916	1
18	0	Maximum_Width	0.72	0.83	0.72	0	0.832	0.0001	0.72	0.832
18	1	Area	0.76	0.86	0.757	0	0.856	0.0001	0.757	0.856
19	0	Height_Mid_width	0.63	0.73	0.6304	0	1.0614	9e-05	0.634	0.728
19	1	FL_0_10	0.19	1	0.2229	0	1.1672	0.0009	0.187	1
20	0	Curved_Fruit_Shape_Index	0.82	1	0.823	0	1	0.0001	0.823	1
21	0	Fruit_Shape_Index_External_II	0.92	1	0.917	0	1	0.0001	0.917	1
22	0	Maximum_Width	0.13	0.45	0.134	0	0.451	0.0001	0.134	0.451
23	0	Width_Mid_height	0.1	0.38	0.097	0	0.378	0.0001	0.097	0.378
24	0	Height_Mid_width	0.44	0.51	0.436	0	0.51	0.0001	0.436	0.51
24	1	FL_0_10	0	0.14	0	0	0.144	0.0001	0	0.144
25	0	Height_Mid_width	0.44	0.51	0.436	0	0.51	0.0001	0.436	0.51
25	1	FL_0_10	0.14	0.29	0.144	0	0.288	0.0001	0.144	0.288
26	0	Height_Mid_width	0.44	0.51	0.436	0	0.51	0.0001	0.436	0.51
26	1	FH_0_30	0	0.19	0	0	0.189	0.0001	0	0.189
27	0	Fruit_Shape_Index_External_I	0.48	1	0.481	0	1	0.0001	0.481	1
27	1	FL_10_20	0.68	1	0.677	0	1	0.0001	0.677	1
28	0	Maximum_Height	0.38	0.54	0.382	0	0.542	0.0001	0.382	0.542
28	1	FL_20_30	0.23	0.5	0.229	0	0.499	0.0001	0.229	0.499
29	0	Maximum_Height	0.38	0.54	0.382	0	0.542	0.0001	0.382	0.542
29	1	FL_20_30	0.71	1	0.714	0	1	0.0001	0.714	1
30	0	Fruit_Shape_Index_External_I	0.48	0.57	0.477	0	0.57	0.0001	0.477	0.57
30	1	FH_90_120	0.11	1	0.106	0	1	0.0001	0.106	1
30	2	Area	0.32	0.65	0.319	0	0.651	0.0001	0.319	0.651
31	0	Width_Mid_height	0.22	0.42	0.22	0	0.422	0.0001	0.22	0.422
31	1	FC_50_60	0	0.11	0	0	0.114	0.0001	0	0.114
32	0	FC_50_60	0	0.11	0	0	0.114	0.0001	0	0.114
32	1	Curved_Fruit_Shape_Index	0.52	1	0.519	0	1	0.0001	0.519	1
33	0	Width_Mid_height	0.06	0.46	0.057	0	0.464	0.0001	0.057	0.464
33	1	Height_Mid_width	0.62	1	0.624	0	1	0.0001	0.624	1
33	2	Fruit_Shape_Index_External_II	0.5	0.92	0.497	0	0.917	0.0001	0.497	0.917
34	0	Width_Mid_height	0.21	0.65	0.2715	0	0.8673	0.0016	0.209	0.651
34	1	FL_80_90	0.94	1	0.9388	0	1.2998	0.001	0.935	1
35	0	Maximum_Width	0.51	0.57	0.505	0	0.565	0.0001	0.505	0.565
35	1	Fruit_Shape_Index_External_II	0.45	0.5	0.446	0	0.497	0.0001	0.446	0.497
36	0	FL_10_20	0.22	0.39	0.215	0	0.386	0.0001	0.215	0.386
36	1	Curved_Fruit_Shape_Index	0.51	0.65	0.51	0	0.648	0.0001	0.51	0.648
37	0	Maximum_Width	0.58	0.72	0.578	0	0.72	0.0001	0.578	0.72
37	1	FH_90_120	0	0.24	0	0	0.235	0.0001	0	0.235
37	2	Area	0.22	0.44	0.221	0	0.442	0.0001	0.221	0.442
38	0	Maximum_Width	0.58	0.72	0.5783	0	0.9935	0.0017	0.578	0.72
38	1	FH_90_120	0	0.24	-0.0026	0	0.6127	0.0013	0	0.235
39	0	Width_Mid_height	0.46	0.71	0.4648	0	0.8413	0.001	0.464	0.706
39	1	FL_40_50	0.77	1	0.7636	0	1.5884	0.0011	0.774	1
39	2	FL_20_30	0.29	0.63	0.2992	0	0.8913	0.0002	0.294	0.629
40	0	Maximum_Height	0	0.34	0	0	0.342	0.0001	0	0.342
40	1	FL_0_10	0.21	1	0.214	0	1	0.0001	0.214	1
41	0	FL_20_30	0.36	0.56	0.364	0	0.564	0.0001	0.364	0.564
41	1	Average_b_Value	0	0.41	0	0	0.413	0.0001	0	0.413
41	2	Area	0	0.68	0	0	0.678	0.0001	0	0.678
42	0	Area	0.86	0.95	0.861	0	0.945	0.0001	0.861	0.945
43	0	FL_10_20	0	0.22	0	0	0.215	0.0001	0	0.215
43	1	Area	0.84	0.96	0.839	0	0.963	0.0001	0.839	0.963
44	0	Fruit_Shape_Index_External_I	0.31	0.49	0.305	0	0.488	0.0001	0.305	0.488
44	1	FL_10_20	0	0.22	0	0	0.215	0.0001	0	0.215
45	0	Maximum_Width	0.83	1	0.832	0	1	0.0001	0.832	1
45	1	Maximum_Height	0.05	0.72	0.053	0	0.717	0.0001	0.053	0.717
45	2	FL_20_30	0.24	1	0.244	0	1	0.0001	0.244	1
46	0	Fruit_Shape_Index_External_II	0	0.45	0.1777	0	0.7566	0.0008	0	0.446
46	1	FL_10_20	0	0.57	-0.0597	0	1.1588	0.0009	0	0.565
46	2	Average_b_Value	0.4	1	0.3939	0	0.9341	0.0057	0.395	1
47	0	Maximum_Height	0.05	0.69	0.053	0	0.689	0.0001	0.053	0.689
47	1	Fruit_Shape_Index_External_II	0.18	0.45	0.182	0	0.446	0.0001	0.182	0.446
47	2	FL_10_20	0	0.57	0	0	0.565	0.0001	0	0.565
48	0	Fruit_Shape_Index_External_II	0	0.45	0	0	0.446	0.0001	0	0.446
48	1	FL_20_30	0.56	0.88	0.559	0	0.875	0.0001	0.559	0.875
48	2	Area	0	0.37	0	0	0.372	0.0001	0	0.372
49	0	Maximum_Height	0	0.72	-0.2644	0	0.7276	0.0007	0	0.717
49	1	Fruit_Shape_Index_External_II	0	0.45	-0.0139	0	0.413	0.0005	0	0.446
49	2	FL_0_10	0	0.24	-0.0419	0	0.1875	0.001	0	0.241
50	0	Maximum_Height	0.72	0.96	0.717	0	0.959	0.0001	0.717	0.959
50	1	Area	0.9	1	0.897	0	1	0.0001	0.897	1
51	0	F235	0.91	1	0.9143	0	1.0002	3e-05	0.913	1
51	1	F006	0.01	1	0.0102	0	0.9747	0.0009	0.006	1
52	0	F242	0	0.49	-0.0252	0	0.4699	0.0026	0	0.487
52	1	F088	0.57	1	0.5691	0	1.0067	0.0011	0.57	1
53	0	F088	0.57	1	0.5685	0	0.98	0.0011	0.57	1
53	1	F009	0.1	0.89	-0.1084	0	0.8805	0.0006	0.099	0.894
54	0	F617	0	0.58	-0.0009	0	0.5817	0.0014	0	0.584
54	1	F012	0.54	1	0.5409	0	1.001	4.65661e-10	0.542	1
55	0	F242	0	0.5	-0.0096	0	0.461	0.0028	0	0.502
55	1	F195	0	0.92	-0.2422	0	0.9999	0.001	0	0.916
55	2	F012	0.54	1	0.6162	0	1.0007	0	0.542	1
56	0	F211	0.12	1	0.0923	0	0.9697	0.001	0.122	1
56	1	F262	0.47	1	0.4717	0	0.9612	0.0019	0.47	1
56	2	F234	0.46	1	0.46	0	0.9914	0.0021	0.458	0.999
57	0	F428	0	0.58	-0.0012	0	0.5771	0.0006	0	0.578
57	1	F396	0.02	0.65	-0.1275	0	0.6767	0.0014	0.017	0.651
57	2	F262	0.47	1	0.4697	0	0.8715	0.0015	0.47	1
58	0	F262	0.47	1	0.4664	0	0.9361	0.004	0.47	1
58	1	F213	0.29	1	0.2927	0	1.061	0.0011	0.292	1
58	2	F011	0.66	1	0.6646	0	1.0004	4e-05	0.664	1
59	0	F242	0.05	0.44	0.0407	0	0.416	2e-05	0.049	0.443
59	1	F262	0.47	1	0.4695	0	1.001	0.0026	0.47	1
59	2	F232	0.13	0.9	0.1187	0	0.8676	0.0015	0.134	0.896
60	0	F398	0.07	0.6	0.0943	0	0.5537	0.2109	0.066	0.604
60	1	F211	0.28	1	0.2754	0	1.0012	0.0113	0.277	1
60	2	F232	0.52	0.88	0.5019	0	0.867	0.0114	0.517	0.88
61	0	F195	0	0.91	0.0943	0	0.8745	0.0013	0	0.91
61	1	F009	0.51	0.89	0.5267	0	0.8718	0.0016	0.508	0.894
62	0	F261	0.05	0.6	0.0208	0	0.5997	0.0025	0.049	0.6
62	1	F259	0	0.47	-0.0004	0	0.4727	0.002	0	0.473
62	2	F195	0	0.91	0.0731	0	0.8502	0.0006	0	0.91
63	0	F259	0.01	0.3	0.0197	0	0.3011	0.0008	0.013	0.299
63	1	F232	0.2	0.88	0.2037	0	0.8733	0.0011	0.199	0.88
63	2	F195	0	0.91	-0.0225	0	0.8744	0.0014	0	0.91
64	0	F429	0.88	1	0.8777	0	0.9995	0.0043	0.877	1
65	0	F325	0	0.17	-0.0007	0	0.1713	0.0007	0	0.174
66	0	F195	0.51	1	0.5109	0	1.003	0.0016	0.506	1
67	0	F425	0.61	1	0.6128	0	1.0004	0.0044	0.614	1
67	1	F369	0.01	1	0.005	0	1.0013	0.0019	0.006	1
68	0	F430	0.07	1	-0.4016	0	1.0003	0.0012	0.069	1
68	1	F388	0.39	1	0.3778	0	1.0006	0.0021	0.385	1
68	2	F242	0.45	1	0.4483	0	1.0138	0.0016	0.448	1
69	0	F388	0.32	1	0.2907	0	0.969	0.0013	0.324	1
69	1	F327	0.89	1	0.8925	0	1.0007	0.001	0.893	1
69	2	F088	0.43	1	0.4848	0	0.98	0.0001	0.431	1
70	0	F429	0.08	0.88	-0.0149	0	0.8651	0.0005	0.084	0.877
70	1	F388	0.39	1	0.388	0	0.9773	0.012	0.386	1
70	2	F242	0.38	1	0.3893	0	0.9214	0.0014	0.38	1
71	0	F388	0.09	0.39	0.0599	0	0.6449	0.0016	0.094	0.386
71	1	F242	0.34	1	0.3349	0	1.2449	0.0008	0.336	1
71	2	F240	0	0.27	-0.0003	0	0.6161	0.0003	0	0.27
72	0	F430	0.07	1	0.0808	0	0.6927	0.0007	0.069	1
72	1	F388	0.04	0.39	0.1131	0	0.9181	0.0011	0.041	0.385
72	2	F312	0.04	1	0.0393	0	1.3599	0.0009	0.041	1
73	0	F430	0.07	1	0.1089	0	1.8177	0.0006	0.069	1
73	1	F422	0	0.34	-0.0622	0	0.8869	0.001	0	0.34
73	2	F242	0.37	1	0.3702	0	1.2563	0.0005	0.37	1
74	0	F312	0.34	1	0.3468	0	0.9937	0.0011	0.34	1
74	1	F289	0.14	1	0.1397	0	1.3466	0.0006	0.139	1
74	2	F195	0	0.51	0.2056	0	0.4823	0.0016	0	0.506
75	0	F430	0.07	1	0.1032	0	0.9846	0.0038	0.07	1
75	1	F235	0.17	1	0.2271	0	1.0014	0.0026	0.174	1
75	2	F155	0.33	1	0.3309	0	1.0009	6e-06	0.325	1
76	0	F430	0.07	1	0.0822	0	0.6039	0.0107	0.069	1
76	1	F488	0.04	0.39	0.1088	0	0.5462	0.0007	0.041	0.385
76	2	F007	0.11	0.32	0.105	0	0.5569	0.0023	0.111	0.32
77	0	F422	0.34	1	0.3406	0	0.9317	0.0025	0.341	1
77	1	F242	0	0.34	0.0448	0	0.3386	0.0009	0	0.336
77	2	F354	0	0.76	-0.0008	0	0.6918	0.0021	0	0.761
78	0	F242	0	0.12	-0.0292	0	0.3787	0.0007	0	0.124
79	0	F234	0.89	1	0.8901	0	1.0005	9e-05	0.891	1
79	1	F008	0	0.68	-0.3711	0	0.6761	0.0013	0	0.683
80	0	F234	0.89	1	0.8796	0	1.0013	6e-05	0.891	1
80	1	F035	0.01	1	0.0094	0	1.0405	0.0007	0.005	1
81	0	F406	0	0.33	0.001	0	0.7057	0.0007	0	0.333
81	1	F579	0	0.2	-0.0022	0	0.4758	0.0057	0	0.199
82	0	F009	0.68	1	0.6749	0	0.9537	0.0013	0.675	1
82	1	F008	0.23	0.65	0.1832	0	0.6452	0.0009	0.227	0.651
83	0	F131	0.92	1	0.9227	0	1.3016	0.0006	0.921	1
83	1	F009	0.68	1	0.6789	0	1.5633	0.0005	0.675	1
84	0	F400	0.48	1	0.4908	0	1.1506	0.0007	0.48	1
84	1	F009	0.68	1	0.675	0	1.2622	0.0006	0.675	1
85	0	F417	0	0.29	0.0048	0	0.5177	0.0005	0	0.293
85	1	F242	0.6	1	0.6327	0	1.2612	0.0003	0.599	1
86	0	F196	0	0.34	-0.0002	0	0.2995	0.0006	3e-06	0.335
86	1	F153	0.86	1	0.8596	0	1	2e-05	0.857	1
86	2	F006	0	0.58	-0.0004	0	0.7822	0.0004	0	0.584
87	0	F310	0	0.89	-0.0026	0	0.8989	0.0012	0	0.891
87	1	F196	0	0.48	-8e-05	0	0.4765	0.0021	0	0.477
87	2	F258	0	0.25	-0.0109	0	0.2457	0.002	0	0.246
88	0	F391	0.01	0.73	0.0003	0	0.6532	0.002	0.007	0.727
88	1	F196	0	0.48	-0.0006	0	0.4534	0.0007	0	0.477
88	2	F260	0	0.72	-0.1682	0	0.7699	0.001	0	0.724
89	0	F439	0	0.54	-0.029	0	0.5395	0.0001	0	0.537
89	1	F234	0.56	1	0.5642	0	0.9985	0.0001	0.564	1
89	2	F070	0	1	0.0032	0	1.1556	0.0004	0.002	1
90	0	F439	0	0.54	0.0113	0	0.5332	0.0003	0	0.537
90	1	F168	0.43	1	0.4456	0	1.0686	0.0006	0.432	1
90	2	F007	0	0.54	0.0327	0	0.5257	0.0014	0	0.537
91	0	F422	0.61	1	0.6128	0	1.4569	0.0012	0.61	1
91	1	F008	0.4	1	0.3288	0	1.6219	0.001	0.398	1
91	2	F007	0	0.54	0.0668	0	0.9369	0.001	0	0.54
92	0	F311	0	0.68	0.0003	0	0.6812	0.0006	0	0.679
92	1	F213	0	0.72	0.0058	0	0.6636	0.0002	0	0.719
92	2	F089	0.02	0.41	0.0188	0	0.3671	0.0004	0.02	0.407
93	0	F311	0	0.68	8e-06	0	1.0777	0.0077	0	0.679
93	1	F213	0	0.72	0.0852	0	1.1068	0.0007	0	0.719
93	2	F004	0.41	1	0.4099	0	1.3694	0.0011	0.411	1
94	0	F310	0	0.64	-0.0198	0	0.6198	0.0013	0.003	0.643
94	1	F213	0	0.72	0.0949	0	0.6992	0.0007	0	0.719
94	2	F195	0.52	1	0.5198	0	0.976	0.0085	0.517	1
95	0	F234	0.95	1	0.9517	0	1.3315	0.0003	0.953	1
95	1	F213	0	0.71	0.286	0	0.8476	0.0474	0	0.71
95	2	F006	0.01	0.1	0.0124	0	0.4004	0.0014	0.012	0.103
96	0	F213	0.03	0.22	0.0427	0	0.5637	0.0018	0.032	0.224
96	1	F106	0.83	1	0.8337	0	1.3374	0.001	0.831	1
96	2	F005	0.23	1	0.2332	0	0.7135	0.0017	0.231	1
97	0	F412	0.43	0.87	0.3802	0	1.2058	0.0009	0.427	0.868
97	1	F056	0	0.9	0.0743	0	1.0735	0.0014	0	0.901
97	2	F009	0.89	1	0.9131	0	1.2831	0.0001	0.894	1
98	0	F452	0	0.85	0.0036	0	0.8137	0.0026	0	0.846
98	1	F388	0.26	1	0.2566	0	1.0092	8e-05	0.256	1
98	2	F326	0	0.14	-0.0004	0	0.1324	0.0005	0	0.139
99	0	F452	0	0.85	-0.0215	0	0.7745	0.0006	0	0.846
99	1	F399	0.11	1	0.1265	0	1.0327	0.0009	0.107	1
99	2	F169	0	0.12	0.001	0	0.1204	0.0013	0	0.121
100	0	F452	0	0.85	0.0013	0	0.7806	0.0019	0	0.846
100	1	F325	0	0.33	0.0015	0	0.289	0.0824	0.0001	0.329
100	2	F290	0.03	1	0.0413	0	0.7035	0.3636	0.03	1
101	0	F452	0	0.85	-0.1341	0	0.8174	0.0017	0	0.846
101	1	F412	0.1	1	0.1075	0	0.9373	0.0008	0.1	1
101	2	F182	0	0.09	0.0029	0	0.0906	0.0003	0.0002	0.09
102	0	F290	0.03	1	0.0316	0	1.5161	0.0005	0.026	1
102	1	F196	0.01	0.65	-0.0055	0	1.0756	0.0011	0.005	0.651
102	2	F115	0.03	1	0.0272	0	1.2217	0.0003	0.028	1
103	0	F417	0.28	1	0.2797	0	0.8917	0.0008	0.278	1
103	1	F396	0.17	0.5	0.0445	0	0.8307	0.0009	0.173	0.496
103	2	F242	0.46	1	0.4682	0	1.5246	0.0003	0.462	1
104	0	F452	0.65	1	0.6412	0	1.3578	0.0007	0.648	1
104	1	F417	0.33	0.98	0.3995	0	1.6398	0.0011	0.331	0.975
104	2	F302	0.23	1	0.2515	0	1.2891	0.0009	0.231	1
105	0	F388	0.77	1	0.7789	0	1.2335	0.2135	0.767	1
105	1	F195	0.46	0.77	0.4558	0	1.0667	0.0003	0.456	0.772
105	2	F008	0	0.87	0.0898	0	1.0738	0.0002	0	0.874
106	0	F232	0.68	0.85	0.6778	0	1.048	7e-08	0.677	0.845
106	1	F058	0.3	0.81	0.3338	0	1.2469	0.0012	0.301	0.805
106	2	F009	0.68	0.97	0.6907	0	1.2199	3e-05	0.678	0.967
107	0	F417	0	0.32	0.0394	0	0.7448	0.0008	0	0.323
107	1	F258	0.42	1	0.4751	0	1.5107	0.0009	0.418	1
107	2	F009	0	0.68	0.0722	0	1.0153	0.0011	0	0.678
108	0	F242	0	0.31	-0.042	0	0.2782	0.0007	0	0.305
109	0	F106	0.89	1	0.8947	0	1.0005	6e-05	0.889	1
109	1	F056	0.02	1	0.0218	0	1.3217	0.0002	0.022	1
110	0	F335	0.01	1	0.0095	0	1.0005	7e-05	0.011	1
110	1	F262	0.53	1	0.5344	0	1.0002	0.0007	0.531	1
111	0	F011	0.48	1	0.4865	0	1.0006	5e-05	0.483	1
111	1	F008	0	0.64	-0.3297	0	0.6491	0.0007	0	0.642
112	0	F165	0.25	1	0.247	0	1.003	6e-05	0.252	1
112	1	F011	0.48	1	0.4865	0	1.0002	4e-05	0.483	1
113	0	F335	0.25	1	0.234	0	1.0003	0.0002	0.254	1
113	1	F011	0.48	1	0.4865	0	1.0006	5e-05	0.483	1
114	0	F352	0	1	0.0001	0	1.004	0.0036	0	0.999
114	1	F011	0.48	1	0.4865	0	1.0002	4e-05	0.483	1
115	0	F398	0	0.89	-0.1022	0	1.0389	0.001	0	0.887
115	1	F354	0	0.73	-3e-05	0	0.7809	0.0009	0	0.733
115	2	F131	0	1	1e-05	0	1.0003	0.0011	0	0.999
116	0	F372	0	0.93	-0.3051	0	1.0083	0.0011	0	0.931
116	1	F354	0	0.73	-5e-05	0	0.734	0.0018	0	0.733
116	2	F131	0	1	-0.0002	0	0.9998	0.0007	0	0.999
117	0	F335	0.01	1	0.0097	0	1.0004	1e-09	0.011	1
117	1	F009	0.17	1	0.1854	0	1.0129	0.0005	0.173	1
118	0	F335	0.01	1	0.0096	0	1.0008	1e-05	0.011	1
118	1	F259	0	0.75	-0.0405	0	0.7567	0.0009	0	0.747
118	2	F009	0.17	1	0.1058	0	1.0234	0.0011	0.173	1
119	0	F417	0.28	1	0.2742	0	0.8625	0.002	0.278	1
119	1	F411	0.1	1	0.1242	0	1.2555	0.0004	0.103	1
119	2	F300	0.06	1	0.0635	0	0.9664	0.0015	0.059	1
120	0	F409	0.09	1	-0.1043	0	1.2575	0.0018	0.089	1
120	1	F302	0.08	1	0.0229	0	1.5203	0.0011	0.082	1
120	2	F213	0.02	0.31	0.1009	0	0.6355	0.0006	0.022	0.311
121	0	F399	0.11	0.2	0.1075	0	0.4244	0.0012	0.107	0.196
121	1	F006	0.01	0.32	0.0116	0	0.5361	0.0003	0.011	0.317
122	0	F419	0.13	1	0.0838	0	1.1884	0.0015	0.126	1
122	1	F409	0.73	1	0.7857	0	1.2463	0.0009	0.729	1
122	2	F057	0.02	0.18	0.0111	0	0.4521	0.0001	0.015	0.178
123	0	F210	0	0.14	-0.0104	0	0.4308	0.0023	0	0.138
123	1	F004	0.76	1	0.7943	0	1.3404	0.0008	0.757	1
124	0	F259	0.94	0.99	0.939	0	0.989	0.0001	0.939	0.989
125	0	F195	0.01	0.1	0.011	0	0.095	0.0001	0.011	0.095
126	0	F196	0.92	1	0.92	0	1	0.0001	0.92	1
126	1	F058	0.17	1	0.167	0	1	0.0001	0.167	1
127	0	F406	0.09	0.13	0.094	0	0.13	0.0001	0.094	0.13
127	1	F011	0.02	0.95	0.017	0	0.95	0.0001	0.017	0.95
128	0	F259	0.85	0.93	0.854	0	0.93	0.0001	0.854	0.93
128	1	F009	0.02	0.24	0.02	0	0.242	0.0001	0.02	0.242
129	0	F240	0	0.14	0	0	0.138	0.0001	0	0.138
129	1	F009	0	0.08	0	0	0.083	0.0001	0	0.083
130	0	F288	0	0.02	0.0006	0	0.0148	2e-05	0	0.015
130	1	F009	0	0.08	0.0002	0	0.0933	9e-05	0	0.083
131	0	F452	0.34	1	0.3208	0	1.0041	0.0003	0.34	1
131	1	F009	0	0.08	-0.0012	0	0.0821	2e-05	0	0.083
132	0	F151	0.31	1	0.314	0	1	0.0001	0.314	1
132	1	F008	0	0.16	0.003	0	0.16	0.0001	0.003	0.16
133	0	F391	0.12	0.2	0.1187	0	0.1914	5e-05	0.116	0.201
133	1	F354	0.31	1	0.3276	0	0.9703	0.0005	0.305	1
134	0	F336	0.01	0.08	0.0067	0	0.0825	0.0004	0.005	0.081
134	1	F158	0	0.5	0	0	0.498	0.0001	0	0.498
135	0	F217	0.99	1	0.986	0	1	0.0001	0.986	1
135	1	F009	0.08	0.37	0.083	0	0.368	0.0001	0.083	0.368
136	0	F430	0.68	0.72	0.676	0	0.719	0.0001	0.676	0.719
137	0	F195	0.2	0.28	0.203	0	0.276	0.0001	0.203	0.276
137	1	F011	0.44	0.96	0.439	0	0.958	0.0001	0.439	0.958
138	0	F196	0.75	0.88	0.754	0	0.877	0.0001	0.754	0.877
138	1	F012	0.5	1	0.499	0	1	0.0001	0.499	1
139	0	F448	0.11	0.61	0.1564	0	0.5537	0.0026	0.114	0.608
139	1	F196	0.74	0.88	0.7378	0	0.8683	0.0003	0.744	0.877
140	0	F310	0	0.47	0.0008	0	0.467	0.0001	0.0008	0.467
140	1	F196	0.75	0.88	0.754	0	0.877	0.0001	0.754	0.877
141	0	F336	0.08	0.17	0.081	0	0.169	0.0001	0.081	0.169
141	1	F217	0.01	0.53	0.007	0	0.531	0.0001	0.007	0.531
142	0	F009	0.37	0.61	0.368	0	0.614	0.0001	0.368	0.614
142	1	F007	0.46	0.54	0.456	0	0.541	0.0001	0.456	0.541
143	0	F165	0	0.01	0	0	0.014	0.0001	0	0.014
143	1	F009	0.37	0.61	0.368	0	0.614	0.0001	0.368	0.614
144	0	F229	0.53	0.68	0.529	0	0.683	0.0001	0.529	0.683
144	1	F009	0.37	0.61	0.368	0	0.614	0.0001	0.368	0.614
145	0	F352	0.52	1	0.4572	0	0.991	1e-05	0.521	1
145	1	F009	0.37	0.61	0.3679	0	0.6125	0.0001	0.368	0.614
146	0	F213	0.8	0.94	0.808	0	0.932	0.0004	0.802	0.939
146	1	F011	0.41	0.84	0.4463	0	0.7475	0.0001	0.41	0.836
147	0	F195	0.1	0.28	0.087	0	0.2744	9e-06	0.095	0.276
147	1	F011	0.41	0.84	0.4351	0	0.8003	0.0003	0.41	0.836
148	0	F234	0.22	0.74	0.2362	0	0.7284	0.0007	0.219	0.74
148	1	F007	0.49	0.59	0.4901	0	0.5928	5e-05	0.487	0.593
149	0	F028	0.8	0.98	0.8131	0	1.2935	0.0011	0.802	0.984
149	1	F011	0.41	0.84	0.5539	0	1.1097	0.0007	0.41	0.836
150	0	F213	0.69	0.91	0.689	0	0.913	0.0001	0.689	0.913
150	1	F168	0.01	0.02	0.006	0	0.018	0.0001	0.006	0.018
151	0	F163	0.02	0.2	0.02	0	0.199	0.0001	0.02	0.199
151	1	F153	0.05	0.86	0.046	0	0.855	0.0001	0.046	0.855
152	0	F169	0.11	0.93	0.11	0	0.928	0.0001	0.11	0.928
152	1	F009	0.08	0.37	0.083	0	0.368	0.0001	0.083	0.368
153	0	F417	0.35	0.46	0.35	0	0.463	0.0001	0.35	0.463
153	1	F011	0.84	0.99	0.836	0	0.994	0.0001	0.836	0.994
154	0	F430	0.51	0.57	0.514	0	0.571	0.0001	0.514	0.571
154	1	F304	0	0.35	0	0	0.348	0.0001	0	0.348
155	0	F074	0.88	1	0.878	0	1	0.0001	0.878	1
155	1	F007	0	0.64	0	0	0.637	0.0001	0	0.637
156	0	F299	0.94	1	0.94	0	1	0.0001	0.94	1
156	1	F262	0.4	1	0.4	0	1	0.0001	0.4	1
157	0	F274	0	0.06	0.002	0	0.061	0.0001	0.002	0.061
157	1	F005	0	0.36	0.0004	0	0.358	0.0001	0.0004	0.358
158	0	F274	0	0.06	0.002	0	0.061	0.0001	0.002	0.061
158	1	F106	0	0.54	0	0	0.54	0.0001	0	0.54
159	0	F372	0.17	0.32	0.165	0	0.318	0.0001	0.165	0.318
159	1	F005	0	0.81	0	0	0.806	0.0001	0	0.806
160	0	F262	0.65	0.92	0.653	0	0.917	0.0001	0.653	0.917
160	1	F153	0.86	1	0.855	0	1	0.0001	0.855	1
161	0	F242	0.05	0.27	0.049	0	0.271	0.0001	0.049	0.271
161	1	F153	0.86	1	0.855	0	1	0.0001	0.855	1
162	0	F213	0.03	0.71	0.014	0	0.6873	0.0008	0.028	0.711
162	1	F153	0.86	1	0.8363	0	1.0007	3e-05	0.855	1
163	0	F009	0.65	1	0.65	0	1	0.0001	0.65	1
163	1	F008	0.23	0.61	0.227	0	0.61	0.0001	0.227	0.61
164	0	F196	0	0.47	0	0	0.473	0.0001	0	0.473
164	1	F195	0	0.66	0	0	0.657	0.0001	0	0.657
165	0	F210	0.65	0.86	0.651	0	0.858	0.0001	0.651	0.858
165	1	F262	0.68	1	0.682	0	1	0.0001	0.682	1
166	0	F430	0.72	0.99	0.7036	0	0.9802	0.0008	0.719	0.994
166	1	F262	0.19	1	0.1543	0	0.9868	0.0003	0.188	1
167	0	F211	0.47	0.76	0.4733	0	0.7255	0.0002	0.471	0.755
167	1	F258	0	0.53	0.0649	0	0.5351	6e-05	0	0.529
168	0	F008	0.3	0.61	0.296	0	0.6024	0.0003	0.303	0.607
168	1	F007	0.03	0.49	-0.0709	0	0.4829	0.0003	0.025	0.487
169	0	F374	0.61	0.85	0.6243	0	1.2204	6e-05	0.605	0.848
169	1	F011	0.84	0.99	0.8344	0	1.3569	0.0016	0.836	0.994
170	0	F417	0	0.28	0	0	0.282	0.0001	0	0.282
170	1	F259	0.53	0.66	0.531	0	0.662	0.0001	0.531	0.662
171	0	F412	0.85	1	0.852	0	0.996	0.0001	0.852	0.996
171	1	F262	0.3	0.68	0.304	0	0.682	0.0001	0.304	0.682
