# Supplementary material for: Computable visually observed phenotype ontological framework for plants
Source: BMC Bioinformatics. 2011 Jun 24;12:260. doi: 10.1186/1471-2105-12-260 (PMC3149582; doi:10.1186/1471-2105-12-260)
Supplement: Additional file 2 — This file contains the complete sample ontologies in the common format (OWL) for our constructed VPheno Ontology for maize lesion mimic mutants and our ontology of imagery and computer algorithms. It can be loaded into Protégé for viewing. [file 1471-2105-12-260-S2.OWL]

<?xml version="1.0"?>


<!DOCTYPE Ontology [
    <!ENTITY xsd "http://www.w3.org/2001/XMLSchema#" >
    <!ENTITY xml "http://www.w3.org/XML/1998/namespace" >
    <!ENTITY rdfs "http://www.w3.org/2000/01/rdf-schema#" >
    <!ENTITY rdf "http://www.w3.org/1999/02/22-rdf-syntax-ns#" >
]>


<Ontology xmlns="http://www.w3.org/2002/07/owl#"
     xml:base="http://www.PhenomicsWorld.org/ontologies/2010/7/VPhenoOntologies.owl"
     xmlns:rdfs="http://www.w3.org/2000/01/rdf-schema#"
     xmlns:xsd="http://www.w3.org/2001/XMLSchema#"
     xmlns:rdf="http://www.w3.org/1999/02/22-rdf-syntax-ns#"
     xmlns:xml="http://www.w3.org/XML/1998/namespace"
     ontologyIRI="http://www.PhenomicsWorld.org/ontologies/2010/7/VPhenoOntologies.owl">
    <Prefix name="xsd" IRI="http://www.w3.org/2001/XMLSchema#"/>
    <Prefix name="owl" IRI="http://www.w3.org/2002/07/owl#"/>
    <Prefix name="" IRI="http://www.w3.org/2002/07/owl#"/>
    <Prefix name="rdf" IRI="http://www.w3.org/1999/02/22-rdf-syntax-ns#"/>
    <Prefix name="rdfs" IRI="http://www.w3.org/2000/01/rdf-schema#"/>
    <Declaration>
        <Class IRI="#ArabidopsisThalianaLeafInsectResistacePhenotype"/>
    </Declaration>
    <Declaration>
        <Class IRI="#ArabidopsisThalianaLeafInsectResistanceDamagePercentagePhenotype"/>
    </Declaration>
    <Declaration>
        <Class IRI="#ArabidopsisThalianaLeafPhenotype"/>
    </Declaration>
    <Declaration>
        <Class IRI="#ArabidopsisThalianaPhenotype"/>
    </Declaration>
    <Declaration>
        <Class IRI="#ColorProcessingAlgorithm"/>
    </Declaration>
    <Declaration>
        <Class IRI="#DistributionProcessingAlgorithm"/>
    </Declaration>
    <Declaration>
        <Class IRI="#EquiDepthHistoram"/>
    </Declaration>
    <Declaration>
        <Class IRI="#EquiWidthHistogram"/>
    </Declaration>
    <Declaration>
        <Class IRI="#FrequencyProcessingAlgorithm"/>
    </Declaration>
    <Declaration>
        <Class IRI="#Histogram"/>
    </Declaration>
    <Declaration>
        <Class IRI="#HistrogramSpecificationedImage"/>
    </Declaration>
    <Declaration>
        <Class IRI="#Image"/>
    </Declaration>
    <Declaration>
        <Class IRI="#ImageProcessingAlgorithm"/>
    </Declaration>
    <Declaration>
        <Class IRI="#ImageWithColorCheckers"/>
    </Declaration>
    <Declaration>
        <Class IRI="#ImageWithRulers"/>
    </Declaration>
    <Declaration>
        <Class IRI="#LinearTransformedImage"/>
    </Declaration>
    <Declaration>
        <Class IRI="#MultipleImageProcessingAlgorithm"/>
    </Declaration>
    <Declaration>
        <Class IRI="#R001"/>
    </Declaration>
    <Declaration>
        <Class IRI="#R002"/>
    </Declaration>
    <Declaration>
        <Class IRI="#R003"/>
    </Declaration>
    <Declaration>
        <Class IRI="#R004"/>
    </Declaration>
    <Declaration>
        <Class IRI="#R005"/>
    </Declaration>
    <Declaration>
        <Class IRI="#R006"/>
    </Declaration>
    <Declaration>
        <Class IRI="#R007"/>
    </Declaration>
    <Declaration>
        <Class IRI="#R008"/>
    </Declaration>
    <Declaration>
        <Class IRI="#R009"/>
    </Declaration>
    <Declaration>
        <Class IRI="#R010"/>
    </Declaration>
    <Declaration>
        <Class IRI="#R011"/>
    </Declaration>
    <Declaration>
        <Class IRI="#R012"/>
    </Declaration>
    <Declaration>
        <Class IRI="#R013"/>
    </Declaration>
    <Declaration>
        <Class IRI="#R014"/>
    </Declaration>
    <Declaration>
        <Class IRI="#R015"/>
    </Declaration>
    <Declaration>
        <Class IRI="#R016"/>
    </Declaration>
    <Declaration>
        <Class IRI="#R017"/>
    </Declaration>
    <Declaration>
        <Class IRI="#R018"/>
    </Declaration>
    <Declaration>
        <Class IRI="#R019"/>
    </Declaration>
    <Declaration>
        <Class IRI="#R020"/>
    </Declaration>
    <Declaration>
        <Class IRI="#R021"/>
    </Declaration>
    <Declaration>
        <Class IRI="#R022"/>
    </Declaration>
    <Declaration>
        <Class IRI="#R023"/>
    </Declaration>
    <Declaration>
        <Class IRI="#R024"/>
    </Declaration>
    <Declaration>
        <Class IRI="#R025"/>
    </Declaration>
    <Declaration>
        <Class IRI="#R026"/>
    </Declaration>
    <Declaration>
        <Class IRI="#R027"/>
    </Declaration>
    <Declaration>
        <Class IRI="#R028"/>
    </Declaration>
    <Declaration>
        <Class IRI="#R029"/>
    </Declaration>
    <Declaration>
        <Class IRI="#R030"/>
    </Declaration>
    <Declaration>
        <Class IRI="#R031"/>
    </Declaration>
    <Declaration>
        <Class IRI="#R032"/>
    </Declaration>
    <Declaration>
        <Class IRI="#R033"/>
    </Declaration>
    <Declaration>
        <Class IRI="#R034"/>
    </Declaration>
    <Declaration>
        <Class IRI="#R035"/>
    </Declaration>
    <Declaration>
        <Class IRI="#R037"/>
    </Declaration>
    <Declaration>
        <Class IRI="#R038"/>
    </Declaration>
    <Declaration>
        <Class IRI="#R039"/>
    </Declaration>
    <Declaration>
        <Class IRI="#R040"/>
    </Declaration>
    <Declaration>
        <Class IRI="#R041"/>
    </Declaration>
    <Declaration>
        <Class IRI="#R042"/>
    </Declaration>
    <Declaration>
        <Class IRI="#R043"/>
    </Declaration>
    <Declaration>
        <Class IRI="#R044"/>
    </Declaration>
    <Declaration>
        <Class IRI="#R045"/>
    </Declaration>
    <Declaration>
        <Class IRI="#R046"/>
    </Declaration>
    <Declaration>
        <Class IRI="#R047"/>
    </Declaration>
    <Declaration>
        <Class IRI="#R048"/>
    </Declaration>
    <Declaration>
        <Class IRI="#R049"/>
    </Declaration>
    <Declaration>
        <Class IRI="#R050"/>
    </Declaration>
    <Declaration>
        <Class IRI="#R051"/>
    </Declaration>
    <Declaration>
        <Class IRI="#R052"/>
    </Declaration>
    <Declaration>
        <Class IRI="#R053"/>
    </Declaration>
    <Declaration>
        <Class IRI="#R054"/>
    </Declaration>
    <Declaration>
        <Class IRI="#R055"/>
    </Declaration>
    <Declaration>
        <Class IRI="#R056"/>
    </Declaration>
    <Declaration>
        <Class IRI="#R057"/>
    </Declaration>
    <Declaration>
        <Class IRI="#R058"/>
    </Declaration>
    <Declaration>
        <Class IRI="#R059"/>
    </Declaration>
    <Declaration>
        <Class IRI="#R060"/>
    </Declaration>
    <Declaration>
        <Class IRI="#R061"/>
    </Declaration>
    <Declaration>
        <Class IRI="#R062"/>
    </Declaration>
    <Declaration>
        <Class IRI="#R063"/>
    </Declaration>
    <Declaration>
        <Class IRI="#R064"/>
    </Declaration>
    <Declaration>
        <Class IRI="#R065"/>
    </Declaration>
    <Declaration>
        <Class IRI="#R066"/>
    </Declaration>
    <Declaration>
        <Class IRI="#R067"/>
    </Declaration>
    <Declaration>
        <Class IRI="#R068"/>
    </Declaration>
    <Declaration>
        <Class IRI="#R069"/>
    </Declaration>
    <Declaration>
        <Class IRI="#R070"/>
    </Declaration>
    <Declaration>
        <Class IRI="#R071"/>
    </Declaration>
    <Declaration>
        <Class IRI="#R072"/>
    </Declaration>
    <Declaration>
        <Class IRI="#R073"/>
    </Declaration>
    <Declaration>
        <Class IRI="#R074"/>
    </Declaration>
    <Declaration>
        <Class IRI="#R075"/>
    </Declaration>
    <Declaration>
        <Class IRI="#R076"/>
    </Declaration>
    <Declaration>
        <Class IRI="#R077"/>
    </Declaration>
    <Declaration>
        <Class IRI="#R078"/>
    </Declaration>
    <Declaration>
        <Class IRI="#R079"/>
    </Declaration>
    <Declaration>
        <Class IRI="#R080"/>
    </Declaration>
    <Declaration>
        <Class IRI="#R081"/>
    </Declaration>
    <Declaration>
        <Class IRI="#R082"/>
    </Declaration>
    <Declaration>
        <Class IRI="#R083"/>
    </Declaration>
    <Declaration>
        <Class IRI="#R084"/>
    </Declaration>
    <Declaration>
        <Class IRI="#R085"/>
    </Declaration>
    <Declaration>
        <Class IRI="#R086"/>
    </Declaration>
    <Declaration>
        <Class IRI="#R087"/>
    </Declaration>
    <Declaration>
        <Class IRI="#R088"/>
    </Declaration>
    <Declaration>
        <Class IRI="#R089"/>
    </Declaration>
    <Declaration>
        <Class IRI="#R090"/>
    </Declaration>
    <Declaration>
        <Class IRI="#R091"/>
    </Declaration>
    <Declaration>
        <Class IRI="#R092"/>
    </Declaration>
    <Declaration>
        <Class IRI="#R093"/>
    </Declaration>
    <Declaration>
        <Class IRI="#R094"/>
    </Declaration>
    <Declaration>
        <Class IRI="#R095"/>
    </Declaration>
    <Declaration>
        <Class IRI="#R096"/>
    </Declaration>
    <Declaration>
        <Class IRI="#R097"/>
    </Declaration>
    <Declaration>
        <Class IRI="#R098"/>
    </Declaration>
    <Declaration>
        <Class IRI="#R099"/>
    </Declaration>
    <Declaration>
        <Class IRI="#R100"/>
    </Declaration>
    <Declaration>
        <Class IRI="#R101"/>
    </Declaration>
    <Declaration>
        <Class IRI="#R102"/>
    </Declaration>
    <Declaration>
        <Class IRI="#R103"/>
    </Declaration>
    <Declaration>
        <Class IRI="#R104"/>
    </Declaration>
    <Declaration>
        <Class IRI="#R105"/>
    </Declaration>
    <Declaration>
        <Class IRI="#R106"/>
    </Declaration>
    <Declaration>
        <Class IRI="#R107"/>
    </Declaration>
    <Declaration>
        <Class IRI="#R108"/>
    </Declaration>
    <Declaration>
        <Class IRI="#R109"/>
    </Declaration>
    <Declaration>
        <Class IRI="#R110"/>
    </Declaration>
    <Declaration>
        <Class IRI="#R111"/>
    </Declaration>
    <Declaration>
        <Class IRI="#R112"/>
    </Declaration>
    <Declaration>
        <Class IRI="#R113"/>
    </Declaration>
    <Declaration>
        <Class IRI="#R114"/>
    </Declaration>
    <Declaration>
        <Class IRI="#R115"/>
    </Declaration>
    <Declaration>
        <Class IRI="#R116"/>
    </Declaration>
    <Declaration>
        <Class IRI="#R117"/>
    </Declaration>
    <Declaration>
        <Class IRI="#R118"/>
    </Declaration>
    <Declaration>
        <Class IRI="#R119"/>
    </Declaration>
    <Declaration>
        <Class IRI="#R120"/>
    </Declaration>
    <Declaration>
        <Class IRI="#R121"/>
    </Declaration>
    <Declaration>
        <Class IRI="#R122"/>
    </Declaration>
    <Declaration>
        <Class IRI="#R123"/>
    </Declaration>
    <Declaration>
        <Class IRI="#R124"/>
    </Declaration>
    <Declaration>
        <Class IRI="#R125"/>
    </Declaration>
    <Declaration>
        <Class IRI="#R126"/>
    </Declaration>
    <Declaration>
        <Class IRI="#R127"/>
    </Declaration>
    <Declaration>
        <Class IRI="#R128"/>
    </Declaration>
    <Declaration>
        <Class IRI="#R129"/>
    </Declaration>
    <Declaration>
        <Class IRI="#R130"/>
    </Declaration>
    <Declaration>
        <Class IRI="#R131"/>
    </Declaration>
    <Declaration>
        <Class IRI="#R132"/>
    </Declaration>
    <Declaration>
        <Class IRI="#R133"/>
    </Declaration>
    <Declaration>
        <Class IRI="#R134"/>
    </Declaration>
    <Declaration>
        <Class IRI="#R135"/>
    </Declaration>
    <Declaration>
        <Class IRI="#R136"/>
    </Declaration>
    <Declaration>
        <Class IRI="#R137"/>
    </Declaration>
    <Declaration>
        <Class IRI="#R138"/>
    </Declaration>
    <Declaration>
        <Class IRI="#R139"/>
    </Declaration>
    <Declaration>
        <Class IRI="#R140"/>
    </Declaration>
    <Declaration>
        <Class IRI="#R141"/>
    </Declaration>
    <Declaration>
        <Class IRI="#R142"/>
    </Declaration>
    <Declaration>
        <Class IRI="#R143"/>
    </Declaration>
    <Declaration>
        <Class IRI="#R144"/>
    </Declaration>
    <Declaration>
        <Class IRI="#R145"/>
    </Declaration>
    <Declaration>
        <Class IRI="#R146"/>
    </Declaration>
    <Declaration>
        <Class IRI="#R147"/>
    </Declaration>
    <Declaration>
        <Class IRI="#R148"/>
    </Declaration>
    <Declaration>
        <Class IRI="#R149"/>
    </Declaration>
    <Declaration>
        <Class IRI="#R150"/>
    </Declaration>
    <Declaration>
        <Class IRI="#R151"/>
    </Declaration>
    <Declaration>
        <Class IRI="#R152"/>
    </Declaration>
    <Declaration>
        <Class IRI="#R153"/>
    </Declaration>
    <Declaration>
        <Class IRI="#R154"/>
    </Declaration>
    <Declaration>
        <Class IRI="#R155"/>
    </Declaration>
    <Declaration>
        <Class IRI="#R156"/>
    </Declaration>
    <Declaration>
        <Class IRI="#R157"/>
    </Declaration>
    <Declaration>
        <Class IRI="#R158"/>
    </Declaration>
    <Declaration>
        <Class IRI="#R159"/>
    </Declaration>
    <Declaration>
        <Class IRI="#R160"/>
    </Declaration>
    <Declaration>
        <Class IRI="#R161"/>
    </Declaration>
    <Declaration>
        <Class IRI="#R162"/>
    </Declaration>
    <Declaration>
        <Class IRI="#R163"/>
    </Declaration>
    <Declaration>
        <Class IRI="#R164"/>
    </Declaration>
    <Declaration>
        <Class IRI="#R165"/>
    </Declaration>
    <Declaration>
        <Class IRI="#R166"/>
    </Declaration>
    <Declaration>
        <Class IRI="#R167"/>
    </Declaration>
    <Declaration>
        <Class IRI="#R168"/>
    </Declaration>
    <Declaration>
        <Class IRI="#R169"/>
    </Declaration>
    <Declaration>
        <Class IRI="#R170"/>
    </Declaration>
    <Declaration>
        <Class IRI="#R171"/>
    </Declaration>
    <Declaration>
        <Class IRI="#RawHistogram"/>
    </Declaration>
    <Declaration>
        <Class IRI="#ShapeProcessingAlgorithm"/>
    </Declaration>
    <Declaration>
        <Class IRI="#SingleImageProcessingAlgorithm"/>
    </Declaration>
    <Declaration>
        <Class IRI="#SizeProcessingAlgorithm"/>
    </Declaration>
    <Declaration>
        <Class IRI="#SolanumLycopersicumFruitColorGreen"/>
    </Declaration>
    <Declaration>
        <Class IRI="#SolanumLycopersicumFruitColorPhenotype"/>
    </Declaration>
    <Declaration>
        <Class IRI="#SolanumLycopersicumFruitColorRed"/>
    </Declaration>
    <Declaration>
        <Class IRI="#SolanumLycopersicumFruitColorYellow"/>
    </Declaration>
    <Declaration>
        <Class IRI="#SolanumLycopersicumFruitHuge"/>
    </Declaration>
    <Declaration>
        <Class IRI="#SolanumLycopersicumFruitOxheart"/>
    </Declaration>
    <Declaration>
        <Class IRI="#SolanumLycopersicumFruitPhenotype"/>
    </Declaration>
    <Declaration>
        <Class IRI="#SolanumLycopersicumFruitShapeEllipsiood"/>
    </Declaration>
    <Declaration>
        <Class IRI="#SolanumLycopersicumFruitShapeLong"/>
    </Declaration>
    <Declaration>
        <Class IRI="#SolanumLycopersicumFruitShapePear"/>
    </Declaration>
    <Declaration>
        <Class IRI="#SolanumLycopersicumFruitShapePhenotype"/>
    </Declaration>
    <Declaration>
        <Class IRI="#SolanumLycopersicumFruitShapeRound"/>
    </Declaration>
    <Declaration>
        <Class IRI="#SolanumLycopersicumFruitSizeLarge"/>
    </Declaration>
    <Declaration>
        <Class IRI="#SolanumLycopersicumFruitSizeMedium"/>
    </Declaration>
    <Declaration>
        <Class IRI="#SolanumLycopersicumFruitSizePhenotype"/>
    </Declaration>
    <Declaration>
        <Class IRI="#SolanumLycopersicumFruitSizeSmall"/>
    </Declaration>
    <Declaration>
        <Class IRI="#SolanumLycopersicumPhenotype"/>
    </Declaration>
    <Declaration>
        <Class IRI="#SolanumlycopersicumFruitShapeFlat"/>
    </Declaration>
    <Declaration>
        <Class IRI="#SolanumlycopersicumFruitShapeHeart"/>
    </Declaration>
    <Declaration>
        <Class IRI="#SolanumlycopersicumFruitShapeRectangular"/>
    </Declaration>
    <Declaration>
        <Class IRI="#StanaloneStandardizedImage"/>
    </Declaration>
    <Declaration>
        <Class IRI="#StandAloneBackgroundRemovedImage"/>
    </Declaration>
    <Declaration>
        <Class IRI="#StandAloneDMPImage"/>
    </Declaration>
    <Declaration>
        <Class IRI="#StandAloneManualMaskedImage"/>
    </Declaration>
    <Declaration>
        <Class IRI="#StandAloneThreshholdedImage"/>
    </Declaration>
    <Declaration>
        <Class IRI="#StandaloneSegmentedImage"/>
    </Declaration>
    <Declaration>
        <Class IRI="#StandardizedImage"/>
    </Declaration>
    <Declaration>
        <Class IRI="#StandardizedImageSeries"/>
    </Declaration>
    <Declaration>
        <Class IRI="#TextureProcessingAlgorithm"/>
    </Declaration>
    <Declaration>
        <Class IRI="#UnstandardizedImage"/>
    </Declaration>
    <Declaration>
        <Class IRI="#UserDifinedHistogram"/>
    </Declaration>
    <Declaration>
        <Class IRI="#VisuallyObservedPhenotype"/>
    </Declaration>
    <Declaration>
        <Class IRI="#WhiteBalancedImage"/>
    </Declaration>
    <Declaration>
        <Class IRI="#ZeaMaysKernelCharacteristicPhenotype"/>
    </Declaration>
    <Declaration>
        <Class IRI="#ZeaMaysKernelColorBlack"/>
    </Declaration>
    <Declaration>
        <Class IRI="#ZeaMaysKernelColorBrown"/>
    </Declaration>
    <Declaration>
        <Class IRI="#ZeaMaysKernelColorPhenotype"/>
    </Declaration>
    <Declaration>
        <Class IRI="#ZeaMaysKernelColorWhite"/>
    </Declaration>
    <Declaration>
        <Class IRI="#ZeaMaysKernelColorYellow"/>
    </Declaration>
    <Declaration>
        <Class IRI="#ZeaMaysKernelPhenotype"/>
    </Declaration>
    <Declaration>
        <Class IRI="#ZeaMaysKernelSizeLarge"/>
    </Declaration>
    <Declaration>
        <Class IRI="#ZeaMaysKernelSizeMedium"/>
    </Declaration>
    <Declaration>
        <Class IRI="#ZeaMaysKernelSizePhenotype"/>
    </Declaration>
    <Declaration>
        <Class IRI="#ZeaMaysKernelSizeSmall"/>
    </Declaration>
    <Declaration>
        <Class IRI="#ZeaMaysLeaSLBLesionCoveragePhenotype"/>
    </Declaration>
    <Declaration>
        <Class IRI="#ZeaMaysLeaSLBLesionFrequencyPhenotype"/>
    </Declaration>
    <Declaration>
        <Class IRI="#ZeaMaysLeaSLBLesionSizePhenotype"/>
    </Declaration>
    <Declaration>
        <Class IRI="#ZeaMaysLeafColorPhenotype"/>
    </Declaration>
    <Declaration>
        <Class IRI="#ZeaMaysLeafDiseasePhenotype"/>
    </Declaration>
    <Declaration>
        <Class IRI="#ZeaMaysLeafLesionMimicChlorosis"/>
    </Declaration>
    <Declaration>
        <Class IRI="#ZeaMaysLeafLesionMimicChlorosisRule001"/>
    </Declaration>
    <Declaration>
        <Class IRI="#ZeaMaysLeafLesionMimicChlorosisRule002"/>
    </Declaration>
    <Declaration>
        <Class IRI="#ZeaMaysLeafLesionMimicChlorosisRule003"/>
    </Declaration>
    <Declaration>
        <Class IRI="#ZeaMaysLeafLesionMimicChlorosisRule004"/>
    </Declaration>
    <Declaration>
        <Class IRI="#ZeaMaysLeafLesionMimicCoverageExtensive"/>
    </Declaration>
    <Declaration>
        <Class IRI="#ZeaMaysLeafLesionMimicCoverageFew"/>
    </Declaration>
    <Declaration>
        <Class IRI="#ZeaMaysLeafLesionMimicCoverageModerate"/>
    </Declaration>
    <Declaration>
        <Class IRI="#ZeaMaysLeafLesionMimicCoveragePhenotype"/>
    </Declaration>
    <Declaration>
        <Class IRI="#ZeaMaysLeafLesionMimicLesionColorBrown"/>
    </Declaration>
    <Declaration>
        <Class IRI="#ZeaMaysLeafLesionMimicLesionColorGreen"/>
    </Declaration>
    <Declaration>
        <Class IRI="#ZeaMaysLeafLesionMimicLesionColorPhenotype"/>
    </Declaration>
    <Declaration>
        <Class IRI="#ZeaMaysLeafLesionMimicLesionColorPurple"/>
    </Declaration>
    <Declaration>
        <Class IRI="#ZeaMaysLeafLesionMimicLesionColorWhite"/>
    </Declaration>
    <Declaration>
        <Class IRI="#ZeaMaysLeafLesionMimicLesionColorYellow"/>
    </Declaration>
    <Declaration>
        <Class IRI="#ZeaMaysLeafLesionMimicLesionDistributionClustered"/>
    </Declaration>
    <Declaration>
        <Class IRI="#ZeaMaysLeafLesionMimicLesionDistributionDense"/>
    </Declaration>
    <Declaration>
        <Class IRI="#ZeaMaysLeafLesionMimicLesionDistributionPhenotype"/>
    </Declaration>
    <Declaration>
        <Class IRI="#ZeaMaysLeafLesionMimicLesionDistributionSparse"/>
    </Declaration>
    <Declaration>
        <Class IRI="#ZeaMaysLeafLesionMimicLesionFrequencyExtensive"/>
    </Declaration>
    <Declaration>
        <Class IRI="#ZeaMaysLeafLesionMimicLesionFrequencyFew"/>
    </Declaration>
    <Declaration>
        <Class IRI="#ZeaMaysLeafLesionMimicLesionFrequencyHeavy"/>
    </Declaration>
    <Declaration>
        <Class IRI="#ZeaMaysLeafLesionMimicLesionFrequencyMany"/>
    </Declaration>
    <Declaration>
        <Class IRI="#ZeaMaysLeafLesionMimicLesionFrequencyPhenotype"/>
    </Declaration>
    <Declaration>
        <Class IRI="#ZeaMaysLeafLesionMimicLesionIrregular"/>
    </Declaration>
    <Declaration>
        <Class IRI="#ZeaMaysLeafLesionMimicLesionShapeEliptical"/>
    </Declaration>
    <Declaration>
        <Class IRI="#ZeaMaysLeafLesionMimicLesionShapePhenotype"/>
    </Declaration>
    <Declaration>
        <Class IRI="#ZeaMaysLeafLesionMimicLesionShapeRound"/>
    </Declaration>
    <Declaration>
        <Class IRI="#ZeaMaysLeafLesionMimicLesionShapeString"/>
    </Declaration>
    <Declaration>
        <Class IRI="#ZeaMaysLeafLesionMimicLesionSizeLarge"/>
    </Declaration>
    <Declaration>
        <Class IRI="#ZeaMaysLeafLesionMimicLesionSizeMedium"/>
    </Declaration>
    <Declaration>
        <Class IRI="#ZeaMaysLeafLesionMimicLesionSizePhenotype"/>
    </Declaration>
    <Declaration>
        <Class IRI="#ZeaMaysLeafLesionMimicLesionSizeSmall"/>
    </Declaration>
    <Declaration>
        <Class IRI="#ZeaMaysLeafLesionMimicLesionTypePhenotype"/>
    </Declaration>
    <Declaration>
        <Class IRI="#ZeaMaysLeafLesionMimicNecrosis"/>
    </Declaration>
    <Declaration>
        <Class IRI="#ZeaMaysLeafLesionMimicNecrosisRule001"/>
    </Declaration>
    <Declaration>
        <Class IRI="#ZeaMaysLeafLesionMimicNecrosisRule002"/>
    </Declaration>
    <Declaration>
        <Class IRI="#ZeaMaysLeafLesionMimicNecrosisRule003"/>
    </Declaration>
    <Declaration>
        <Class IRI="#ZeaMaysLeafLesionMimicNecrosisRule004"/>
    </Declaration>
    <Declaration>
        <Class IRI="#ZeaMaysLeafLesionMimicNecrosisRule005"/>
    </Declaration>
    <Declaration>
        <Class IRI="#ZeaMaysLeafLesionMimicNecrosisRule006"/>
    </Declaration>
    <Declaration>
        <Class IRI="#ZeaMaysLeafLesionMimicPhenotype"/>
    </Declaration>
    <Declaration>
        <Class IRI="#ZeaMaysLeafMutantPhenotype"/>
    </Declaration>
    <Declaration>
        <Class IRI="#ZeaMaysLeafPhenotype"/>
    </Declaration>
    <Declaration>
        <Class IRI="#ZeaMaysLeafSLBPhenotype"/>
    </Declaration>
    <Declaration>
        <Class IRI="#ZeaMaysPhenotype"/>
    </Declaration>
    <Declaration>
        <ObjectProperty IRI="#isProcessByAlgorithm"/>
    </Declaration>
    <Declaration>
        <ObjectProperty IRI="#isProductOfAlgorithm"/>
    </Declaration>
    <Declaration>
        <ObjectProperty IRI="#isRepresentedByHistogram"/>
    </Declaration>
    <Declaration>
        <ObjectProperty IRI="#isRepresentingSemantics"/>
    </Declaration>
    <Declaration>
        <ObjectProperty IRI="#processImage"/>
    </Declaration>
    <Declaration>
        <ObjectProperty IRI="#produceHistogram"/>
    </Declaration>
    <Declaration>
        <DataProperty IRI="#hasAlgorithmName"/>
    </Declaration>
    <Declaration>
        <DataProperty IRI="#hasHistogramName"/>
    </Declaration>
    <Declaration>
        <DataProperty IRI="#hasImageName"/>
    </Declaration>
    <Declaration>
        <DataProperty IRI="#hasRegionReference"/>
    </Declaration>
    <SubClassOf>
        <Class IRI="#ArabidopsisThalianaLeafInsectResistacePhenotype"/>
        <Class IRI="#ArabidopsisThalianaLeafPhenotype"/>
    </SubClassOf>
    <SubClassOf>
        <Class IRI="#ArabidopsisThalianaLeafInsectResistanceDamagePercentagePhenotype"/>
        <Class IRI="#ArabidopsisThalianaLeafInsectResistacePhenotype"/>
    </SubClassOf>
    <SubClassOf>
        <Class IRI="#ArabidopsisThalianaLeafPhenotype"/>
        <Class IRI="#ArabidopsisThalianaPhenotype"/>
    </SubClassOf>
    <SubClassOf>
        <Class IRI="#ArabidopsisThalianaPhenotype"/>
        <Class IRI="#VisuallyObservedPhenotype"/>
    </SubClassOf>
    <SubClassOf>
        <Class IRI="#ColorProcessingAlgorithm"/>
        <Class IRI="#SingleImageProcessingAlgorithm"/>
    </SubClassOf>
    <SubClassOf>
        <Class IRI="#DistributionProcessingAlgorithm"/>
        <Class IRI="#SingleImageProcessingAlgorithm"/>
    </SubClassOf>
    <SubClassOf>
        <Class IRI="#EquiDepthHistoram"/>
        <Class IRI="#Histogram"/>
    </SubClassOf>
    <SubClassOf>
        <Class IRI="#EquiWidthHistogram"/>
        <Class IRI="#Histogram"/>
    </SubClassOf>
    <SubClassOf>
        <Class IRI="#FrequencyProcessingAlgorithm"/>
        <Class IRI="#SingleImageProcessingAlgorithm"/>
    </SubClassOf>
    <SubClassOf>
        <Class IRI="#Histogram"/>
        <Class abbreviatedIRI=":Thing"/>
    </SubClassOf>
    <SubClassOf>
        <Class IRI="#HistrogramSpecificationedImage"/>
        <Class IRI="#ImageWithColorCheckers"/>
    </SubClassOf>
    <SubClassOf>
        <Class IRI="#ImageWithColorCheckers"/>
        <Class IRI="#UnstandardizedImage"/>
    </SubClassOf>
    <SubClassOf>
        <Class IRI="#ImageWithRulers"/>
        <Class IRI="#UnstandardizedImage"/>
    </SubClassOf>
    <SubClassOf>
        <Class IRI="#LinearTransformedImage"/>
        <Class IRI="#ImageWithColorCheckers"/>
    </SubClassOf>
    <SubClassOf>
        <Class IRI="#MultipleImageProcessingAlgorithm"/>
        <Class IRI="#ImageProcessingAlgorithm"/>
    </SubClassOf>
    <SubClassOf>
        <Class IRI="#R001"/>
        <Class IRI="#SolanumLycopersicumFruitSizeSmall"/>
    </SubClassOf>
    <SubClassOf>
        <Class IRI="#R002"/>
        <Class IRI="#SolanumLycopersicumFruitSizeSmall"/>
    </SubClassOf>
    <SubClassOf>
        <Class IRI="#R003"/>
        <Class IRI="#SolanumLycopersicumFruitSizeSmall"/>
    </SubClassOf>
    <SubClassOf>
        <Class IRI="#R004"/>
        <Class IRI="#SolanumLycopersicumFruitSizeSmall"/>
    </SubClassOf>
    <SubClassOf>
        <Class IRI="#R005"/>
        <Class IRI="#SolanumLycopersicumFruitSizeSmall"/>
    </SubClassOf>
    <SubClassOf>
        <Class IRI="#R006"/>
        <Class IRI="#SolanumLycopersicumFruitSizeMedium"/>
    </SubClassOf>
    <SubClassOf>
        <Class IRI="#R007"/>
        <Class IRI="#SolanumLycopersicumFruitSizeMedium"/>
    </SubClassOf>
    <SubClassOf>
        <Class IRI="#R008"/>
        <Class IRI="#SolanumLycopersicumFruitSizeMedium"/>
    </SubClassOf>
    <SubClassOf>
        <Class IRI="#R009"/>
        <Class IRI="#SolanumLycopersicumFruitSizeMedium"/>
    </SubClassOf>
    <SubClassOf>
        <Class IRI="#R010"/>
        <Class IRI="#SolanumLycopersicumFruitSizeMedium"/>
    </SubClassOf>
    <SubClassOf>
        <Class IRI="#R011"/>
        <Class IRI="#SolanumLycopersicumFruitSizeMedium"/>
    </SubClassOf>
    <SubClassOf>
        <Class IRI="#R012"/>
        <Class IRI="#SolanumLycopersicumFruitSizeMedium"/>
    </SubClassOf>
    <SubClassOf>
        <Class IRI="#R013"/>
        <Class IRI="#SolanumLycopersicumFruitSizeMedium"/>
    </SubClassOf>
    <SubClassOf>
        <Class IRI="#R014"/>
        <Class IRI="#SolanumLycopersicumFruitSizeLarge"/>
    </SubClassOf>
    <SubClassOf>
        <Class IRI="#R015"/>
        <Class IRI="#SolanumLycopersicumFruitSizeLarge"/>
    </SubClassOf>
    <SubClassOf>
        <Class IRI="#R016"/>
        <Class IRI="#SolanumLycopersicumFruitSizeLarge"/>
    </SubClassOf>
    <SubClassOf>
        <Class IRI="#R017"/>
        <Class IRI="#SolanumLycopersicumFruitSizeLarge"/>
    </SubClassOf>
    <SubClassOf>
        <Class IRI="#R018"/>
        <Class IRI="#SolanumLycopersicumFruitOxheart"/>
    </SubClassOf>
    <SubClassOf>
        <Class IRI="#R019"/>
        <Class IRI="#SolanumLycopersicumFruitOxheart"/>
    </SubClassOf>
    <SubClassOf>
        <Class IRI="#R020"/>
        <Class IRI="#SolanumLycopersicumFruitShapeLong"/>
    </SubClassOf>
    <SubClassOf>
        <Class IRI="#R021"/>
        <Class IRI="#SolanumLycopersicumFruitShapeLong"/>
    </SubClassOf>
    <SubClassOf>
        <Class IRI="#R022"/>
        <Class IRI="#SolanumLycopersicumFruitShapeEllipsiood"/>
    </SubClassOf>
    <SubClassOf>
        <Class IRI="#R023"/>
        <Class IRI="#SolanumLycopersicumFruitShapeEllipsiood"/>
    </SubClassOf>
    <SubClassOf>
        <Class IRI="#R024"/>
        <Class IRI="#SolanumLycopersicumFruitShapeEllipsiood"/>
    </SubClassOf>
    <SubClassOf>
        <Class IRI="#R025"/>
        <Class IRI="#SolanumLycopersicumFruitShapeEllipsiood"/>
    </SubClassOf>
    <SubClassOf>
        <Class IRI="#R026"/>
        <Class IRI="#SolanumLycopersicumFruitShapeEllipsiood"/>
    </SubClassOf>
    <SubClassOf>
        <Class IRI="#R027"/>
        <Class IRI="#SolanumLycopersicumFruitShapeEllipsiood"/>
    </SubClassOf>
    <SubClassOf>
        <Class IRI="#R028"/>
        <Class IRI="#SolanumLycopersicumFruitShapeEllipsiood"/>
    </SubClassOf>
    <SubClassOf>
        <Class IRI="#R029"/>
        <Class IRI="#SolanumLycopersicumFruitShapeEllipsiood"/>
    </SubClassOf>
    <SubClassOf>
        <Class IRI="#R030"/>
        <Class IRI="#SolanumLycopersicumFruitShapeEllipsiood"/>
    </SubClassOf>
    <SubClassOf>
        <Class IRI="#R031"/>
        <Class IRI="#SolanumLycopersicumFruitShapeEllipsiood"/>
    </SubClassOf>
    <SubClassOf>
        <Class IRI="#R032"/>
        <Class IRI="#SolanumLycopersicumFruitShapeEllipsiood"/>
    </SubClassOf>
    <SubClassOf>
        <Class IRI="#R033"/>
        <Class IRI="#SolanumLycopersicumFruitShapeEllipsiood"/>
    </SubClassOf>
    <SubClassOf>
        <Class IRI="#R034"/>
        <Class IRI="#SolanumLycopersicumFruitShapeEllipsiood"/>
    </SubClassOf>
    <SubClassOf>
        <Class IRI="#R035"/>
        <Class IRI="#SolanumLycopersicumFruitShapeRound"/>
    </SubClassOf>
    <SubClassOf>
        <Class IRI="#R037"/>
        <Class IRI="#SolanumlycopersicumFruitShapeHeart"/>
    </SubClassOf>
    <SubClassOf>
        <Class IRI="#R038"/>
        <Class IRI="#SolanumlycopersicumFruitShapeHeart"/>
    </SubClassOf>
    <SubClassOf>
        <Class IRI="#R039"/>
        <Class IRI="#SolanumlycopersicumFruitShapeHeart"/>
    </SubClassOf>
    <SubClassOf>
        <Class IRI="#R040"/>
        <Class IRI="#SolanumlycopersicumFruitShapeHeart"/>
    </SubClassOf>
    <SubClassOf>
        <Class IRI="#R041"/>
        <Class IRI="#SolanumlycopersicumFruitShapeHeart"/>
    </SubClassOf>
    <SubClassOf>
        <Class IRI="#R042"/>
        <Class IRI="#SolanumlycopersicumFruitShapeFlat"/>
    </SubClassOf>
    <SubClassOf>
        <Class IRI="#R043"/>
        <Class IRI="#SolanumlycopersicumFruitShapeFlat"/>
    </SubClassOf>
    <SubClassOf>
        <Class IRI="#R044"/>
        <Class IRI="#SolanumlycopersicumFruitShapeFlat"/>
    </SubClassOf>
    <SubClassOf>
        <Class IRI="#R045"/>
        <Class IRI="#SolanumlycopersicumFruitShapeFlat"/>
    </SubClassOf>
    <SubClassOf>
        <Class IRI="#R046"/>
        <Class IRI="#SolanumlycopersicumFruitShapeFlat"/>
    </SubClassOf>
    <SubClassOf>
        <Class IRI="#R047"/>
        <Class IRI="#SolanumlycopersicumFruitShapeFlat"/>
    </SubClassOf>
    <SubClassOf>
        <Class IRI="#R048"/>
        <Class IRI="#SolanumlycopersicumFruitShapeFlat"/>
    </SubClassOf>
    <SubClassOf>
        <Class IRI="#R049"/>
        <Class IRI="#SolanumlycopersicumFruitShapeFlat"/>
    </SubClassOf>
    <SubClassOf>
        <Class IRI="#R050"/>
        <Class IRI="#SolanumlycopersicumFruitShapeRectangular"/>
    </SubClassOf>
    <SubClassOf>
        <Class IRI="#R051"/>
        <Class IRI="#ZeaMaysLeafLesionMimicLesionColorBrown"/>
    </SubClassOf>
    <SubClassOf>
        <Class IRI="#R052"/>
        <Class IRI="#ZeaMaysLeafLesionMimicLesionColorBrown"/>
    </SubClassOf>
    <SubClassOf>
        <Class IRI="#R053"/>
        <Class IRI="#ZeaMaysLeafLesionMimicLesionColorBrown"/>
    </SubClassOf>
    <SubClassOf>
        <Class IRI="#R054"/>
        <Class IRI="#ZeaMaysLeafLesionMimicLesionColorBrown"/>
    </SubClassOf>
    <SubClassOf>
        <Class IRI="#R055"/>
        <Class IRI="#ZeaMaysLeafLesionMimicLesionColorBrown"/>
    </SubClassOf>
    <SubClassOf>
        <Class IRI="#R056"/>
        <Class IRI="#ZeaMaysLeafLesionMimicLesionColorBrown"/>
    </SubClassOf>
    <SubClassOf>
        <Class IRI="#R057"/>
        <Class IRI="#ZeaMaysLeafLesionMimicLesionColorBrown"/>
    </SubClassOf>
    <SubClassOf>
        <Class IRI="#R058"/>
        <Class IRI="#ZeaMaysLeafLesionMimicLesionColorBrown"/>
    </SubClassOf>
    <SubClassOf>
        <Class IRI="#R059"/>
        <Class IRI="#ZeaMaysLeafLesionMimicLesionColorBrown"/>
    </SubClassOf>
    <SubClassOf>
        <Class IRI="#R060"/>
        <Class IRI="#ZeaMaysLeafLesionMimicLesionColorBrown"/>
    </SubClassOf>
    <SubClassOf>
        <Class IRI="#R061"/>
        <Class IRI="#ZeaMaysLeafLesionMimicLesionColorBrown"/>
    </SubClassOf>
    <SubClassOf>
        <Class IRI="#R062"/>
        <Class IRI="#ZeaMaysLeafLesionMimicLesionColorBrown"/>
    </SubClassOf>
    <SubClassOf>
        <Class IRI="#R063"/>
        <Class IRI="#ZeaMaysLeafLesionMimicLesionColorBrown"/>
    </SubClassOf>
    <SubClassOf>
        <Class IRI="#R064"/>
        <Class IRI="#ZeaMaysLeafLesionMimicLesionColorYellow"/>
    </SubClassOf>
    <SubClassOf>
        <Class IRI="#R065"/>
        <Class IRI="#ZeaMaysLeafLesionMimicLesionColorYellow"/>
    </SubClassOf>
    <SubClassOf>
        <Class IRI="#R066"/>
        <Class IRI="#ZeaMaysLeafLesionMimicLesionColorYellow"/>
    </SubClassOf>
    <SubClassOf>
        <Class IRI="#R067"/>
        <Class IRI="#ZeaMaysLeafLesionMimicLesionColorYellow"/>
    </SubClassOf>
    <SubClassOf>
        <Class IRI="#R068"/>
        <Class IRI="#ZeaMaysLeafLesionMimicLesionColorYellow"/>
    </SubClassOf>
    <SubClassOf>
        <Class IRI="#R069"/>
        <Class IRI="#ZeaMaysLeafLesionMimicLesionColorYellow"/>
    </SubClassOf>
    <SubClassOf>
        <Class IRI="#R070"/>
        <Class IRI="#ZeaMaysLeafLesionMimicLesionColorYellow"/>
    </SubClassOf>
    <SubClassOf>
        <Class IRI="#R071"/>
        <Class IRI="#ZeaMaysLeafLesionMimicLesionColorYellow"/>
    </SubClassOf>
    <SubClassOf>
        <Class IRI="#R072"/>
        <Class IRI="#ZeaMaysLeafLesionMimicLesionColorYellow"/>
    </SubClassOf>
    <SubClassOf>
        <Class IRI="#R073"/>
        <Class IRI="#ZeaMaysLeafLesionMimicLesionColorYellow"/>
    </SubClassOf>
    <SubClassOf>
        <Class IRI="#R074"/>
        <Class IRI="#ZeaMaysLeafLesionMimicLesionColorYellow"/>
    </SubClassOf>
    <SubClassOf>
        <Class IRI="#R075"/>
        <Class IRI="#ZeaMaysLeafLesionMimicLesionColorYellow"/>
    </SubClassOf>
    <SubClassOf>
        <Class IRI="#R076"/>
        <Class IRI="#ZeaMaysLeafLesionMimicLesionColorYellow"/>
    </SubClassOf>
    <SubClassOf>
        <Class IRI="#R077"/>
        <Class IRI="#ZeaMaysLeafLesionMimicLesionColorYellow"/>
    </SubClassOf>
    <SubClassOf>
        <Class IRI="#R078"/>
        <Class IRI="#ZeaMaysLeafLesionMimicLesionSizeLarge"/>
    </SubClassOf>
    <SubClassOf>
        <Class IRI="#R079"/>
        <Class IRI="#ZeaMaysLeafLesionMimicLesionSizeLarge"/>
    </SubClassOf>
    <SubClassOf>
        <Class IRI="#R080"/>
        <Class IRI="#ZeaMaysLeafLesionMimicLesionSizeLarge"/>
    </SubClassOf>
    <SubClassOf>
        <Class IRI="#R081"/>
        <Class IRI="#ZeaMaysLeafLesionMimicLesionSizeLarge"/>
    </SubClassOf>
    <SubClassOf>
        <Class IRI="#R082"/>
        <Class IRI="#ZeaMaysLeafLesionMimicLesionSizeLarge"/>
    </SubClassOf>
    <SubClassOf>
        <Class IRI="#R083"/>
        <Class IRI="#ZeaMaysLeafLesionMimicLesionSizeLarge"/>
    </SubClassOf>
    <SubClassOf>
        <Class IRI="#R084"/>
        <Class IRI="#ZeaMaysLeafLesionMimicLesionSizeLarge"/>
    </SubClassOf>
    <SubClassOf>
        <Class IRI="#R085"/>
        <Class IRI="#ZeaMaysLeafLesionMimicLesionSizeLarge"/>
    </SubClassOf>
    <SubClassOf>
        <Class IRI="#R086"/>
        <Class IRI="#ZeaMaysLeafLesionMimicLesionSizeLarge"/>
    </SubClassOf>
    <SubClassOf>
        <Class IRI="#R087"/>
        <Class IRI="#ZeaMaysLeafLesionMimicLesionSizeLarge"/>
    </SubClassOf>
    <SubClassOf>
        <Class IRI="#R088"/>
        <Class IRI="#ZeaMaysLeafLesionMimicLesionSizeLarge"/>
    </SubClassOf>
    <SubClassOf>
        <Class IRI="#R089"/>
        <Class IRI="#ZeaMaysLeafLesionMimicLesionSizeLarge"/>
    </SubClassOf>
    <SubClassOf>
        <Class IRI="#R090"/>
        <Class IRI="#ZeaMaysLeafLesionMimicLesionSizeLarge"/>
    </SubClassOf>
    <SubClassOf>
        <Class IRI="#R091"/>
        <Class IRI="#ZeaMaysLeafLesionMimicLesionSizeLarge"/>
    </SubClassOf>
    <SubClassOf>
        <Class IRI="#R092"/>
        <Class IRI="#ZeaMaysLeafLesionMimicLesionSizeLarge"/>
    </SubClassOf>
    <SubClassOf>
        <Class IRI="#R093"/>
        <Class IRI="#ZeaMaysLeafLesionMimicLesionSizeLarge"/>
    </SubClassOf>
    <SubClassOf>
        <Class IRI="#R094"/>
        <Class IRI="#ZeaMaysLeafLesionMimicLesionSizeLarge"/>
    </SubClassOf>
    <SubClassOf>
        <Class IRI="#R095"/>
        <Class IRI="#ZeaMaysLeafLesionMimicLesionSizeMedium"/>
    </SubClassOf>
    <SubClassOf>
        <Class IRI="#R096"/>
        <Class IRI="#ZeaMaysLeafLesionMimicLesionSizeMedium"/>
    </SubClassOf>
    <SubClassOf>
        <Class IRI="#R097"/>
        <Class IRI="#ZeaMaysLeafLesionMimicLesionSizeMedium"/>
    </SubClassOf>
    <SubClassOf>
        <Class IRI="#R098"/>
        <Class IRI="#ZeaMaysLeafLesionMimicLesionSizeSmall"/>
    </SubClassOf>
    <SubClassOf>
        <Class IRI="#R099"/>
        <Class IRI="#ZeaMaysLeafLesionMimicLesionSizeSmall"/>
    </SubClassOf>
    <SubClassOf>
        <Class IRI="#R100"/>
        <Class IRI="#ZeaMaysLeafLesionMimicLesionSizeSmall"/>
    </SubClassOf>
    <SubClassOf>
        <Class IRI="#R101"/>
        <Class IRI="#ZeaMaysLeafLesionMimicLesionSizeSmall"/>
    </SubClassOf>
    <SubClassOf>
        <Class IRI="#R102"/>
        <Class IRI="#ZeaMaysLeafLesionMimicLesionSizeSmall"/>
    </SubClassOf>
    <SubClassOf>
        <Class IRI="#R103"/>
        <Class IRI="#ZeaMaysLeafLesionMimicLesionSizeSmall"/>
    </SubClassOf>
    <SubClassOf>
        <Class IRI="#R104"/>
        <Class IRI="#ZeaMaysLeafLesionMimicLesionSizeSmall"/>
    </SubClassOf>
    <SubClassOf>
        <Class IRI="#R105"/>
        <Class IRI="#ZeaMaysLeafLesionMimicLesionSizeSmall"/>
    </SubClassOf>
    <SubClassOf>
        <Class IRI="#R106"/>
        <Class IRI="#ZeaMaysLeafLesionMimicLesionSizeSmall"/>
    </SubClassOf>
    <SubClassOf>
        <Class IRI="#R107"/>
        <Class IRI="#ZeaMaysLeafLesionMimicLesionSizeSmall"/>
    </SubClassOf>
    <SubClassOf>
        <Class IRI="#R108"/>
        <Class IRI="#ZeaMaysLeafLesionMimicLesionIrregular"/>
    </SubClassOf>
    <SubClassOf>
        <Class IRI="#R109"/>
        <Class IRI="#ZeaMaysLeafLesionMimicLesionIrregular"/>
    </SubClassOf>
    <SubClassOf>
        <Class IRI="#R110"/>
        <Class IRI="#ZeaMaysLeafLesionMimicLesionIrregular"/>
    </SubClassOf>
    <SubClassOf>
        <Class IRI="#R111"/>
        <Class IRI="#ZeaMaysLeafLesionMimicLesionIrregular"/>
    </SubClassOf>
    <SubClassOf>
        <Class IRI="#R112"/>
        <Class IRI="#ZeaMaysLeafLesionMimicLesionIrregular"/>
    </SubClassOf>
    <SubClassOf>
        <Class IRI="#R113"/>
        <Class IRI="#ZeaMaysLeafLesionMimicLesionIrregular"/>
    </SubClassOf>
    <SubClassOf>
        <Class IRI="#R114"/>
        <Class IRI="#ZeaMaysLeafLesionMimicLesionIrregular"/>
    </SubClassOf>
    <SubClassOf>
        <Class IRI="#R115"/>
        <Class IRI="#ZeaMaysLeafLesionMimicLesionIrregular"/>
    </SubClassOf>
    <SubClassOf>
        <Class IRI="#R116"/>
        <Class IRI="#ZeaMaysLeafLesionMimicLesionIrregular"/>
    </SubClassOf>
    <SubClassOf>
        <Class IRI="#R117"/>
        <Class IRI="#ZeaMaysLeafLesionMimicLesionIrregular"/>
    </SubClassOf>
    <SubClassOf>
        <Class IRI="#R118"/>
        <Class IRI="#ZeaMaysLeafLesionMimicLesionIrregular"/>
    </SubClassOf>
    <SubClassOf>
        <Class IRI="#R119"/>
        <Class IRI="#ZeaMaysLeafLesionMimicLesionShapeEliptical"/>
    </SubClassOf>
    <SubClassOf>
        <Class IRI="#R120"/>
        <Class IRI="#ZeaMaysLeafLesionMimicLesionShapeEliptical"/>
    </SubClassOf>
    <SubClassOf>
        <Class IRI="#R121"/>
        <Class IRI="#ZeaMaysLeafLesionMimicLesionShapeEliptical"/>
    </SubClassOf>
    <SubClassOf>
        <Class IRI="#R122"/>
        <Class IRI="#ZeaMaysLeafLesionMimicLesionShapeEliptical"/>
    </SubClassOf>
    <SubClassOf>
        <Class IRI="#R123"/>
        <Class IRI="#ZeaMaysLeafLesionMimicLesionShapeEliptical"/>
    </SubClassOf>
    <SubClassOf>
        <Class IRI="#R124"/>
        <Class IRI="#ZeaMaysLeafLesionMimicCoverageFew"/>
    </SubClassOf>
    <SubClassOf>
        <Class IRI="#R125"/>
        <Class IRI="#ZeaMaysLeafLesionMimicCoverageFew"/>
    </SubClassOf>
    <SubClassOf>
        <Class IRI="#R126"/>
        <Class IRI="#ZeaMaysLeafLesionMimicCoverageFew"/>
    </SubClassOf>
    <SubClassOf>
        <Class IRI="#R127"/>
        <Class IRI="#ZeaMaysLeafLesionMimicCoverageFew"/>
    </SubClassOf>
    <SubClassOf>
        <Class IRI="#R128"/>
        <Class IRI="#ZeaMaysLeafLesionMimicCoverageFew"/>
    </SubClassOf>
    <SubClassOf>
        <Class IRI="#R129"/>
        <Class IRI="#ZeaMaysLeafLesionMimicCoverageFew"/>
    </SubClassOf>
    <SubClassOf>
        <Class IRI="#R130"/>
        <Class IRI="#ZeaMaysLeafLesionMimicCoverageFew"/>
    </SubClassOf>
    <SubClassOf>
        <Class IRI="#R131"/>
        <Class IRI="#ZeaMaysLeafLesionMimicCoverageFew"/>
    </SubClassOf>
    <SubClassOf>
        <Class IRI="#R132"/>
        <Class IRI="#ZeaMaysLeafLesionMimicCoverageFew"/>
    </SubClassOf>
    <SubClassOf>
        <Class IRI="#R133"/>
        <Class IRI="#ZeaMaysLeafLesionMimicCoverageFew"/>
    </SubClassOf>
    <SubClassOf>
        <Class IRI="#R134"/>
        <Class IRI="#ZeaMaysLeafLesionMimicCoverageFew"/>
    </SubClassOf>
    <SubClassOf>
        <Class IRI="#R135"/>
        <Class IRI="#ZeaMaysLeafLesionMimicCoverageFew"/>
    </SubClassOf>
    <SubClassOf>
        <Class IRI="#R136"/>
        <Class IRI="#ZeaMaysLeafLesionMimicCoverageModerate"/>
    </SubClassOf>
    <SubClassOf>
        <Class IRI="#R137"/>
        <Class IRI="#ZeaMaysLeafLesionMimicCoverageModerate"/>
    </SubClassOf>
    <SubClassOf>
        <Class IRI="#R138"/>
        <Class IRI="#ZeaMaysLeafLesionMimicCoverageModerate"/>
    </SubClassOf>
    <SubClassOf>
        <Class IRI="#R139"/>
        <Class IRI="#ZeaMaysLeafLesionMimicCoverageModerate"/>
    </SubClassOf>
    <SubClassOf>
        <Class IRI="#R140"/>
        <Class IRI="#ZeaMaysLeafLesionMimicCoverageModerate"/>
    </SubClassOf>
    <SubClassOf>
        <Class IRI="#R141"/>
        <Class IRI="#ZeaMaysLeafLesionMimicCoverageModerate"/>
    </SubClassOf>
    <SubClassOf>
        <Class IRI="#R142"/>
        <Class IRI="#ZeaMaysLeafLesionMimicCoverageModerate"/>
    </SubClassOf>
    <SubClassOf>
        <Class IRI="#R143"/>
        <Class IRI="#ZeaMaysLeafLesionMimicCoverageModerate"/>
    </SubClassOf>
    <SubClassOf>
        <Class IRI="#R144"/>
        <Class IRI="#ZeaMaysLeafLesionMimicCoverageModerate"/>
    </SubClassOf>
    <SubClassOf>
        <Class IRI="#R145"/>
        <Class IRI="#ZeaMaysLeafLesionMimicCoverageModerate"/>
    </SubClassOf>
    <SubClassOf>
        <Class IRI="#R146"/>
        <Class IRI="#ZeaMaysLeafLesionMimicCoverageModerate"/>
    </SubClassOf>
    <SubClassOf>
        <Class IRI="#R147"/>
        <Class IRI="#ZeaMaysLeafLesionMimicCoverageModerate"/>
    </SubClassOf>
    <SubClassOf>
        <Class IRI="#R148"/>
        <Class IRI="#ZeaMaysLeafLesionMimicCoverageModerate"/>
    </SubClassOf>
    <SubClassOf>
        <Class IRI="#R149"/>
        <Class IRI="#ZeaMaysLeafLesionMimicCoverageModerate"/>
    </SubClassOf>
    <SubClassOf>
        <Class IRI="#R150"/>
        <Class IRI="#ZeaMaysLeafLesionMimicCoverageModerate"/>
    </SubClassOf>
    <SubClassOf>
        <Class IRI="#R151"/>
        <Class IRI="#ZeaMaysLeafLesionMimicCoverageModerate"/>
    </SubClassOf>
    <SubClassOf>
        <Class IRI="#R152"/>
        <Class IRI="#ZeaMaysLeafLesionMimicCoverageModerate"/>
    </SubClassOf>
    <SubClassOf>
        <Class IRI="#R153"/>
        <Class IRI="#ZeaMaysLeafLesionMimicCoverageModerate"/>
    </SubClassOf>
    <SubClassOf>
        <Class IRI="#R154"/>
        <Class IRI="#ZeaMaysLeafLesionMimicCoverageModerate"/>
    </SubClassOf>
    <SubClassOf>
        <Class IRI="#R155"/>
        <Class IRI="#ZeaMaysLeafLesionMimicCoverageExtensive"/>
    </SubClassOf>
    <SubClassOf>
        <Class IRI="#R156"/>
        <Class IRI="#ZeaMaysLeafLesionMimicCoverageExtensive"/>
    </SubClassOf>
    <SubClassOf>
        <Class IRI="#R157"/>
        <Class IRI="#ZeaMaysLeafLesionMimicCoverageExtensive"/>
    </SubClassOf>
    <SubClassOf>
        <Class IRI="#R158"/>
        <Class IRI="#ZeaMaysLeafLesionMimicCoverageExtensive"/>
    </SubClassOf>
    <SubClassOf>
        <Class IRI="#R159"/>
        <Class IRI="#ZeaMaysLeafLesionMimicCoverageExtensive"/>
    </SubClassOf>
    <SubClassOf>
        <Class IRI="#R160"/>
        <Class IRI="#ZeaMaysLeafLesionMimicCoverageExtensive"/>
    </SubClassOf>
    <SubClassOf>
        <Class IRI="#R161"/>
        <Class IRI="#ZeaMaysLeafLesionMimicCoverageExtensive"/>
    </SubClassOf>
    <SubClassOf>
        <Class IRI="#R162"/>
        <Class IRI="#ZeaMaysLeafLesionMimicCoverageExtensive"/>
    </SubClassOf>
    <SubClassOf>
        <Class IRI="#R163"/>
        <Class IRI="#ZeaMaysLeafLesionMimicCoverageExtensive"/>
    </SubClassOf>
    <SubClassOf>
        <Class IRI="#R164"/>
        <Class IRI="#ZeaMaysLeafLesionMimicCoverageExtensive"/>
    </SubClassOf>
    <SubClassOf>
        <Class IRI="#R165"/>
        <Class IRI="#ZeaMaysLeafLesionMimicCoverageExtensive"/>
    </SubClassOf>
    <SubClassOf>
        <Class IRI="#R166"/>
        <Class IRI="#ZeaMaysLeafLesionMimicCoverageExtensive"/>
    </SubClassOf>
    <SubClassOf>
        <Class IRI="#R167"/>
        <Class IRI="#ZeaMaysLeafLesionMimicCoverageExtensive"/>
    </SubClassOf>
    <SubClassOf>
        <Class IRI="#R168"/>
        <Class IRI="#ZeaMaysLeafLesionMimicCoverageExtensive"/>
    </SubClassOf>
    <SubClassOf>
        <Class IRI="#R169"/>
        <Class IRI="#ZeaMaysLeafLesionMimicCoverageExtensive"/>
    </SubClassOf>
    <SubClassOf>
        <Class IRI="#R170"/>
        <Class IRI="#ZeaMaysLeafLesionMimicCoverageExtensive"/>
    </SubClassOf>
    <SubClassOf>
        <Class IRI="#R171"/>
        <Class IRI="#ZeaMaysLeafLesionMimicCoverageExtensive"/>
    </SubClassOf>
    <SubClassOf>
        <Class IRI="#RawHistogram"/>
        <Class IRI="#Histogram"/>
    </SubClassOf>
    <SubClassOf>
        <Class IRI="#ShapeProcessingAlgorithm"/>
        <Class IRI="#SingleImageProcessingAlgorithm"/>
    </SubClassOf>
    <SubClassOf>
        <Class IRI="#SingleImageProcessingAlgorithm"/>
        <Class IRI="#ImageProcessingAlgorithm"/>
    </SubClassOf>
    <SubClassOf>
        <Class IRI="#SizeProcessingAlgorithm"/>
        <Class IRI="#SingleImageProcessingAlgorithm"/>
    </SubClassOf>
    <SubClassOf>
        <Class IRI="#SolanumLycopersicumFruitColorGreen"/>
        <Class IRI="#SolanumLycopersicumFruitColorPhenotype"/>
    </SubClassOf>
    <SubClassOf>
        <Class IRI="#SolanumLycopersicumFruitColorPhenotype"/>
        <Class IRI="#SolanumLycopersicumFruitPhenotype"/>
    </SubClassOf>
    <SubClassOf>
        <Class IRI="#SolanumLycopersicumFruitColorRed"/>
        <Class IRI="#SolanumLycopersicumFruitColorPhenotype"/>
    </SubClassOf>
    <SubClassOf>
        <Class IRI="#SolanumLycopersicumFruitColorYellow"/>
        <Class IRI="#SolanumLycopersicumFruitColorPhenotype"/>
    </SubClassOf>
    <SubClassOf>
        <Class IRI="#SolanumLycopersicumFruitHuge"/>
        <Class IRI="#SolanumLycopersicumFruitSizePhenotype"/>
    </SubClassOf>
    <SubClassOf>
        <Class IRI="#SolanumLycopersicumFruitOxheart"/>
        <Class IRI="#SolanumLycopersicumFruitShapePhenotype"/>
    </SubClassOf>
    <SubClassOf>
        <Class IRI="#SolanumLycopersicumFruitPhenotype"/>
        <Class IRI="#SolanumLycopersicumPhenotype"/>
    </SubClassOf>
    <SubClassOf>
        <Class IRI="#SolanumLycopersicumFruitShapeEllipsiood"/>
        <Class IRI="#SolanumLycopersicumFruitShapePhenotype"/>
    </SubClassOf>
    <SubClassOf>
        <Class IRI="#SolanumLycopersicumFruitShapeLong"/>
        <Class IRI="#SolanumLycopersicumFruitShapePhenotype"/>
    </SubClassOf>
    <SubClassOf>
        <Class IRI="#SolanumLycopersicumFruitShapePear"/>
        <Class IRI="#SolanumLycopersicumFruitShapePhenotype"/>
    </SubClassOf>
    <SubClassOf>
        <Class IRI="#SolanumLycopersicumFruitShapePhenotype"/>
        <Class IRI="#SolanumLycopersicumFruitPhenotype"/>
    </SubClassOf>
    <SubClassOf>
        <Class IRI="#SolanumLycopersicumFruitShapeRound"/>
        <Class IRI="#SolanumLycopersicumFruitShapePhenotype"/>
    </SubClassOf>
    <SubClassOf>
        <Class IRI="#SolanumLycopersicumFruitSizeLarge"/>
        <Class IRI="#SolanumLycopersicumFruitSizePhenotype"/>
    </SubClassOf>
    <SubClassOf>
        <Class IRI="#SolanumLycopersicumFruitSizeMedium"/>
        <Class IRI="#SolanumLycopersicumFruitSizePhenotype"/>
    </SubClassOf>
    <SubClassOf>
        <Class IRI="#SolanumLycopersicumFruitSizePhenotype"/>
        <Class IRI="#SolanumLycopersicumFruitPhenotype"/>
    </SubClassOf>
    <SubClassOf>
        <Class IRI="#SolanumLycopersicumFruitSizeSmall"/>
        <Class IRI="#SolanumLycopersicumFruitSizePhenotype"/>
    </SubClassOf>
    <SubClassOf>
        <Class IRI="#SolanumLycopersicumPhenotype"/>
        <Class IRI="#VisuallyObservedPhenotype"/>
    </SubClassOf>
    <SubClassOf>
        <Class IRI="#SolanumlycopersicumFruitShapeFlat"/>
        <Class IRI="#SolanumLycopersicumFruitShapePhenotype"/>
    </SubClassOf>
    <SubClassOf>
        <Class IRI="#SolanumlycopersicumFruitShapeHeart"/>
        <Class IRI="#SolanumLycopersicumFruitShapePhenotype"/>
    </SubClassOf>
    <SubClassOf>
        <Class IRI="#SolanumlycopersicumFruitShapeRectangular"/>
        <Class IRI="#SolanumLycopersicumFruitShapePhenotype"/>
    </SubClassOf>
    <SubClassOf>
        <Class IRI="#StanaloneStandardizedImage"/>
        <Class IRI="#StandardizedImage"/>
    </SubClassOf>
    <SubClassOf>
        <Class IRI="#StandAloneBackgroundRemovedImage"/>
        <Class IRI="#StandaloneSegmentedImage"/>
    </SubClassOf>
    <SubClassOf>
        <Class IRI="#StandAloneDMPImage"/>
        <Class IRI="#StandaloneSegmentedImage"/>
    </SubClassOf>
    <SubClassOf>
        <Class IRI="#StandAloneManualMaskedImage"/>
        <Class IRI="#StandaloneSegmentedImage"/>
    </SubClassOf>
    <SubClassOf>
        <Class IRI="#StandAloneThreshholdedImage"/>
        <Class IRI="#StandaloneSegmentedImage"/>
    </SubClassOf>
    <SubClassOf>
        <Class IRI="#StandaloneSegmentedImage"/>
        <Class IRI="#StanaloneStandardizedImage"/>
    </SubClassOf>
    <SubClassOf>
        <Class IRI="#StandardizedImage"/>
        <Class IRI="#Image"/>
    </SubClassOf>
    <SubClassOf>
        <Class IRI="#StandardizedImageSeries"/>
        <Class IRI="#StandardizedImage"/>
    </SubClassOf>
    <SubClassOf>
        <Class IRI="#TextureProcessingAlgorithm"/>
        <Class IRI="#SingleImageProcessingAlgorithm"/>
    </SubClassOf>
    <SubClassOf>
        <Class IRI="#UnstandardizedImage"/>
        <Class IRI="#Image"/>
    </SubClassOf>
    <SubClassOf>
        <Class IRI="#UserDifinedHistogram"/>
        <Class IRI="#Histogram"/>
    </SubClassOf>
    <SubClassOf>
        <Class IRI="#WhiteBalancedImage"/>
        <Class IRI="#ImageWithColorCheckers"/>
    </SubClassOf>
    <SubClassOf>
        <Class IRI="#ZeaMaysKernelCharacteristicPhenotype"/>
        <Class IRI="#ZeaMaysKernelPhenotype"/>
    </SubClassOf>
    <SubClassOf>
        <Class IRI="#ZeaMaysKernelColorBlack"/>
        <Class IRI="#ZeaMaysKernelColorPhenotype"/>
    </SubClassOf>
    <SubClassOf>
        <Class IRI="#ZeaMaysKernelColorBrown"/>
        <Class IRI="#ZeaMaysKernelColorPhenotype"/>
    </SubClassOf>
    <SubClassOf>
        <Class IRI="#ZeaMaysKernelColorPhenotype"/>
        <Class IRI="#ZeaMaysKernelCharacteristicPhenotype"/>
    </SubClassOf>
    <SubClassOf>
        <Class IRI="#ZeaMaysKernelColorWhite"/>
        <Class IRI="#ZeaMaysKernelColorPhenotype"/>
    </SubClassOf>
    <SubClassOf>
        <Class IRI="#ZeaMaysKernelColorYellow"/>
        <Class IRI="#ZeaMaysKernelColorPhenotype"/>
    </SubClassOf>
    <SubClassOf>
        <Class IRI="#ZeaMaysKernelPhenotype"/>
        <Class IRI="#ZeaMaysPhenotype"/>
    </SubClassOf>
    <SubClassOf>
        <Class IRI="#ZeaMaysKernelSizeLarge"/>
        <Class IRI="#ZeaMaysKernelSizePhenotype"/>
    </SubClassOf>
    <SubClassOf>
        <Class IRI="#ZeaMaysKernelSizeMedium"/>
        <Class IRI="#ZeaMaysKernelSizePhenotype"/>
    </SubClassOf>
    <SubClassOf>
        <Class IRI="#ZeaMaysKernelSizePhenotype"/>
        <Class IRI="#ZeaMaysKernelCharacteristicPhenotype"/>
    </SubClassOf>
    <SubClassOf>
        <Class IRI="#ZeaMaysKernelSizeSmall"/>
        <Class IRI="#ZeaMaysKernelSizePhenotype"/>
    </SubClassOf>
    <SubClassOf>
        <Class IRI="#ZeaMaysLeaSLBLesionCoveragePhenotype"/>
        <Class IRI="#ZeaMaysLeafSLBPhenotype"/>
    </SubClassOf>
    <SubClassOf>
        <Class IRI="#ZeaMaysLeaSLBLesionFrequencyPhenotype"/>
        <Class IRI="#ZeaMaysLeafSLBPhenotype"/>
    </SubClassOf>
    <SubClassOf>
        <Class IRI="#ZeaMaysLeaSLBLesionSizePhenotype"/>
        <Class IRI="#ZeaMaysLeafSLBPhenotype"/>
    </SubClassOf>
    <SubClassOf>
        <Class IRI="#ZeaMaysLeafColorPhenotype"/>
        <Class IRI="#ZeaMaysLeafPhenotype"/>
    </SubClassOf>
    <SubClassOf>
        <Class IRI="#ZeaMaysLeafDiseasePhenotype"/>
        <Class IRI="#ZeaMaysLeafPhenotype"/>
    </SubClassOf>
    <SubClassOf>
        <Class IRI="#ZeaMaysLeafLesionMimicChlorosis"/>
        <Class IRI="#ZeaMaysLeafLesionMimicLesionTypePhenotype"/>
    </SubClassOf>
    <SubClassOf>
        <Class IRI="#ZeaMaysLeafLesionMimicChlorosisRule001"/>
        <Class IRI="#ZeaMaysLeafLesionMimicChlorosis"/>
    </SubClassOf>
    <SubClassOf>
        <Class IRI="#ZeaMaysLeafLesionMimicChlorosisRule002"/>
        <Class IRI="#ZeaMaysLeafLesionMimicChlorosis"/>
    </SubClassOf>
    <SubClassOf>
        <Class IRI="#ZeaMaysLeafLesionMimicChlorosisRule003"/>
        <Class IRI="#ZeaMaysLeafLesionMimicChlorosis"/>
    </SubClassOf>
    <SubClassOf>
        <Class IRI="#ZeaMaysLeafLesionMimicChlorosisRule004"/>
        <Class IRI="#ZeaMaysLeafLesionMimicChlorosis"/>
    </SubClassOf>
    <SubClassOf>
        <Class IRI="#ZeaMaysLeafLesionMimicCoverageExtensive"/>
        <Class IRI="#ZeaMaysLeafLesionMimicCoveragePhenotype"/>
    </SubClassOf>
    <SubClassOf>
        <Class IRI="#ZeaMaysLeafLesionMimicCoverageFew"/>
        <Class IRI="#ZeaMaysLeafLesionMimicCoveragePhenotype"/>
    </SubClassOf>
    <SubClassOf>
        <Class IRI="#ZeaMaysLeafLesionMimicCoverageModerate"/>
        <Class IRI="#ZeaMaysLeafLesionMimicCoveragePhenotype"/>
    </SubClassOf>
    <SubClassOf>
        <Class IRI="#ZeaMaysLeafLesionMimicCoveragePhenotype"/>
        <Class IRI="#ZeaMaysLeafLesionMimicPhenotype"/>
    </SubClassOf>
    <SubClassOf>
        <Class IRI="#ZeaMaysLeafLesionMimicLesionColorBrown"/>
        <Class IRI="#ZeaMaysLeafLesionMimicLesionColorPhenotype"/>
    </SubClassOf>
    <SubClassOf>
        <Class IRI="#ZeaMaysLeafLesionMimicLesionColorGreen"/>
        <Class IRI="#ZeaMaysLeafLesionMimicLesionColorPhenotype"/>
    </SubClassOf>
    <SubClassOf>
        <Class IRI="#ZeaMaysLeafLesionMimicLesionColorPhenotype"/>
        <Class IRI="#ZeaMaysLeafLesionMimicPhenotype"/>
    </SubClassOf>
    <SubClassOf>
        <Class IRI="#ZeaMaysLeafLesionMimicLesionColorPurple"/>
        <Class IRI="#ZeaMaysLeafLesionMimicLesionColorPhenotype"/>
    </SubClassOf>
    <SubClassOf>
        <Class IRI="#ZeaMaysLeafLesionMimicLesionColorWhite"/>
        <Class IRI="#ZeaMaysLeafLesionMimicLesionColorPhenotype"/>
    </SubClassOf>
    <SubClassOf>
        <Class IRI="#ZeaMaysLeafLesionMimicLesionColorYellow"/>
        <Class IRI="#ZeaMaysLeafLesionMimicLesionColorPhenotype"/>
    </SubClassOf>
    <SubClassOf>
        <Class IRI="#ZeaMaysLeafLesionMimicLesionDistributionClustered"/>
        <Class IRI="#ZeaMaysLeafLesionMimicLesionDistributionPhenotype"/>
    </SubClassOf>
    <SubClassOf>
        <Class IRI="#ZeaMaysLeafLesionMimicLesionDistributionDense"/>
        <Class IRI="#ZeaMaysLeafLesionMimicLesionDistributionPhenotype"/>
    </SubClassOf>
    <SubClassOf>
        <Class IRI="#ZeaMaysLeafLesionMimicLesionDistributionPhenotype"/>
        <Class IRI="#ZeaMaysLeafLesionMimicPhenotype"/>
    </SubClassOf>
    <SubClassOf>
        <Class IRI="#ZeaMaysLeafLesionMimicLesionDistributionSparse"/>
        <Class IRI="#ZeaMaysLeafLesionMimicLesionDistributionPhenotype"/>
    </SubClassOf>
    <SubClassOf>
        <Class IRI="#ZeaMaysLeafLesionMimicLesionFrequencyExtensive"/>
        <Class IRI="#ZeaMaysLeafLesionMimicLesionFrequencyPhenotype"/>
    </SubClassOf>
    <SubClassOf>
        <Class IRI="#ZeaMaysLeafLesionMimicLesionFrequencyFew"/>
        <Class IRI="#ZeaMaysLeafLesionMimicLesionFrequencyPhenotype"/>
    </SubClassOf>
    <SubClassOf>
        <Class IRI="#ZeaMaysLeafLesionMimicLesionFrequencyHeavy"/>
        <Class IRI="#ZeaMaysLeafLesionMimicLesionFrequencyPhenotype"/>
    </SubClassOf>
    <SubClassOf>
        <Class IRI="#ZeaMaysLeafLesionMimicLesionFrequencyMany"/>
        <Class IRI="#ZeaMaysLeafLesionMimicLesionFrequencyPhenotype"/>
    </SubClassOf>
    <SubClassOf>
        <Class IRI="#ZeaMaysLeafLesionMimicLesionFrequencyPhenotype"/>
        <Class IRI="#ZeaMaysLeafLesionMimicPhenotype"/>
    </SubClassOf>
    <SubClassOf>
        <Class IRI="#ZeaMaysLeafLesionMimicLesionIrregular"/>
        <Class IRI="#ZeaMaysLeafLesionMimicLesionShapePhenotype"/>
    </SubClassOf>
    <SubClassOf>
        <Class IRI="#ZeaMaysLeafLesionMimicLesionShapeEliptical"/>
        <Class IRI="#ZeaMaysLeafLesionMimicLesionShapePhenotype"/>
    </SubClassOf>
    <SubClassOf>
        <Class IRI="#ZeaMaysLeafLesionMimicLesionShapePhenotype"/>
        <Class IRI="#ZeaMaysLeafLesionMimicPhenotype"/>
    </SubClassOf>
    <SubClassOf>
        <Class IRI="#ZeaMaysLeafLesionMimicLesionShapeRound"/>
        <Class IRI="#ZeaMaysLeafLesionMimicLesionShapePhenotype"/>
    </SubClassOf>
    <SubClassOf>
        <Class IRI="#ZeaMaysLeafLesionMimicLesionShapeString"/>
        <Class IRI="#ZeaMaysLeafLesionMimicLesionShapePhenotype"/>
    </SubClassOf>
    <SubClassOf>
        <Class IRI="#ZeaMaysLeafLesionMimicLesionSizeLarge"/>
        <Class IRI="#ZeaMaysLeafLesionMimicLesionSizePhenotype"/>
    </SubClassOf>
    <SubClassOf>
        <Class IRI="#ZeaMaysLeafLesionMimicLesionSizeMedium"/>
        <Class IRI="#ZeaMaysLeafLesionMimicLesionSizePhenotype"/>
    </SubClassOf>
    <SubClassOf>
        <Class IRI="#ZeaMaysLeafLesionMimicLesionSizePhenotype"/>
        <Class IRI="#ZeaMaysLeafLesionMimicPhenotype"/>
    </SubClassOf>
    <SubClassOf>
        <Class IRI="#ZeaMaysLeafLesionMimicLesionSizeSmall"/>
        <Class IRI="#ZeaMaysLeafLesionMimicLesionSizePhenotype"/>
    </SubClassOf>
    <SubClassOf>
        <Class IRI="#ZeaMaysLeafLesionMimicLesionTypePhenotype"/>
        <Class IRI="#ZeaMaysLeafLesionMimicPhenotype"/>
    </SubClassOf>
    <SubClassOf>
        <Class IRI="#ZeaMaysLeafLesionMimicNecrosis"/>
        <Class IRI="#ZeaMaysLeafLesionMimicLesionTypePhenotype"/>
    </SubClassOf>
    <SubClassOf>
        <Class IRI="#ZeaMaysLeafLesionMimicNecrosisRule001"/>
        <Class IRI="#ZeaMaysLeafLesionMimicNecrosis"/>
    </SubClassOf>
    <SubClassOf>
        <Class IRI="#ZeaMaysLeafLesionMimicNecrosisRule002"/>
        <Class IRI="#ZeaMaysLeafLesionMimicNecrosis"/>
    </SubClassOf>
    <SubClassOf>
        <Class IRI="#ZeaMaysLeafLesionMimicNecrosisRule003"/>
        <Class IRI="#ZeaMaysLeafLesionMimicNecrosis"/>
    </SubClassOf>
    <SubClassOf>
        <Class IRI="#ZeaMaysLeafLesionMimicNecrosisRule004"/>
        <Class IRI="#ZeaMaysLeafLesionMimicNecrosis"/>
    </SubClassOf>
    <SubClassOf>
        <Class IRI="#ZeaMaysLeafLesionMimicNecrosisRule005"/>
        <Class IRI="#ZeaMaysLeafLesionMimicNecrosis"/>
    </SubClassOf>
    <SubClassOf>
        <Class IRI="#ZeaMaysLeafLesionMimicNecrosisRule006"/>
        <Class IRI="#ZeaMaysLeafLesionMimicNecrosis"/>
    </SubClassOf>
    <SubClassOf>
        <Class IRI="#ZeaMaysLeafLesionMimicPhenotype"/>
        <Class IRI="#ZeaMaysLeafMutantPhenotype"/>
    </SubClassOf>
    <SubClassOf>
        <Class IRI="#ZeaMaysLeafMutantPhenotype"/>
        <Class IRI="#ZeaMaysLeafPhenotype"/>
    </SubClassOf>
    <SubClassOf>
        <Class IRI="#ZeaMaysLeafPhenotype"/>
        <Class IRI="#ZeaMaysPhenotype"/>
    </SubClassOf>
    <SubClassOf>
        <Class IRI="#ZeaMaysLeafSLBPhenotype"/>
        <Class IRI="#ZeaMaysLeafDiseasePhenotype"/>
    </SubClassOf>
    <SubClassOf>
        <Class IRI="#ZeaMaysPhenotype"/>
        <Class IRI="#VisuallyObservedPhenotype"/>
    </SubClassOf>
    <DisjointClasses>
        <Class IRI="#ArabidopsisThalianaPhenotype"/>
        <Class IRI="#SolanumLycopersicumPhenotype"/>
    </DisjointClasses>
    <DisjointClasses>
        <Class IRI="#ArabidopsisThalianaPhenotype"/>
        <Class IRI="#ZeaMaysPhenotype"/>
    </DisjointClasses>
    <DisjointClasses>
        <Class IRI="#EquiDepthHistoram"/>
        <Class IRI="#EquiWidthHistogram"/>
    </DisjointClasses>
    <DisjointClasses>
        <Class IRI="#EquiDepthHistoram"/>
        <Class IRI="#RawHistogram"/>
    </DisjointClasses>
    <DisjointClasses>
        <Class IRI="#EquiDepthHistoram"/>
        <Class IRI="#UserDifinedHistogram"/>
    </DisjointClasses>
    <DisjointClasses>
        <Class IRI="#EquiWidthHistogram"/>
        <Class IRI="#RawHistogram"/>
    </DisjointClasses>
    <DisjointClasses>
        <Class IRI="#EquiWidthHistogram"/>
        <Class IRI="#UserDifinedHistogram"/>
    </DisjointClasses>
    <DisjointClasses>
        <Class IRI="#Histogram"/>
        <Class IRI="#Image"/>
    </DisjointClasses>
    <DisjointClasses>
        <Class IRI="#Histogram"/>
        <Class IRI="#ImageProcessingAlgorithm"/>
    </DisjointClasses>
    <DisjointClasses>
        <Class IRI="#Histogram"/>
        <Class IRI="#VisuallyObservedPhenotype"/>
    </DisjointClasses>
    <DisjointClasses>
        <Class IRI="#Image"/>
        <Class IRI="#ImageProcessingAlgorithm"/>
    </DisjointClasses>
    <DisjointClasses>
        <Class IRI="#Image"/>
        <Class IRI="#VisuallyObservedPhenotype"/>
    </DisjointClasses>
    <DisjointClasses>
        <Class IRI="#ImageProcessingAlgorithm"/>
        <Class IRI="#VisuallyObservedPhenotype"/>
    </DisjointClasses>
    <DisjointClasses>
        <Class IRI="#MultipleImageProcessingAlgorithm"/>
        <Class IRI="#SingleImageProcessingAlgorithm"/>
    </DisjointClasses>
    <DisjointClasses>
        <Class IRI="#R022"/>
        <Class IRI="#R023"/>
        <Class IRI="#R024"/>
        <Class IRI="#R025"/>
        <Class IRI="#R026"/>
        <Class IRI="#R027"/>
        <Class IRI="#R028"/>
        <Class IRI="#R029"/>
        <Class IRI="#R030"/>
        <Class IRI="#R031"/>
        <Class IRI="#R032"/>
        <Class IRI="#R033"/>
        <Class IRI="#R034"/>
    </DisjointClasses>
    <DisjointClasses>
        <Class IRI="#R037"/>
        <Class IRI="#R038"/>
        <Class IRI="#R039"/>
        <Class IRI="#R041"/>
    </DisjointClasses>
    <DisjointClasses>
        <Class IRI="#R042"/>
        <Class IRI="#R043"/>
        <Class IRI="#R044"/>
        <Class IRI="#R045"/>
        <Class IRI="#R046"/>
        <Class IRI="#R047"/>
        <Class IRI="#R048"/>
    </DisjointClasses>
    <DisjointClasses>
        <Class IRI="#R051"/>
        <Class IRI="#R052"/>
        <Class IRI="#R053"/>
        <Class IRI="#R054"/>
        <Class IRI="#R055"/>
        <Class IRI="#R056"/>
        <Class IRI="#R057"/>
        <Class IRI="#R058"/>
        <Class IRI="#R059"/>
        <Class IRI="#R060"/>
        <Class IRI="#R061"/>
        <Class IRI="#R062"/>
        <Class IRI="#R063"/>
    </DisjointClasses>
    <DisjointClasses>
        <Class IRI="#R064"/>
        <Class IRI="#R065"/>
        <Class IRI="#R066"/>
        <Class IRI="#R067"/>
        <Class IRI="#R068"/>
        <Class IRI="#R069"/>
        <Class IRI="#R070"/>
        <Class IRI="#R071"/>
        <Class IRI="#R072"/>
        <Class IRI="#R073"/>
        <Class IRI="#R074"/>
        <Class IRI="#R075"/>
        <Class IRI="#R076"/>
        <Class IRI="#R077"/>
    </DisjointClasses>
    <DisjointClasses>
        <Class IRI="#R078"/>
        <Class IRI="#R079"/>
        <Class IRI="#R080"/>
        <Class IRI="#R081"/>
        <Class IRI="#R082"/>
        <Class IRI="#R083"/>
        <Class IRI="#R084"/>
        <Class IRI="#R085"/>
        <Class IRI="#R086"/>
        <Class IRI="#R087"/>
        <Class IRI="#R088"/>
        <Class IRI="#R089"/>
        <Class IRI="#R090"/>
        <Class IRI="#R091"/>
        <Class IRI="#R092"/>
        <Class IRI="#R093"/>
        <Class IRI="#R094"/>
    </DisjointClasses>
    <DisjointClasses>
        <Class IRI="#R095"/>
        <Class IRI="#R096"/>
        <Class IRI="#R097"/>
    </DisjointClasses>
    <DisjointClasses>
        <Class IRI="#R098"/>
        <Class IRI="#R099"/>
        <Class IRI="#R100"/>
        <Class IRI="#R101"/>
        <Class IRI="#R102"/>
        <Class IRI="#R103"/>
        <Class IRI="#R104"/>
        <Class IRI="#R105"/>
        <Class IRI="#R106"/>
        <Class IRI="#R107"/>
    </DisjointClasses>
    <DisjointClasses>
        <Class IRI="#R108"/>
        <Class IRI="#R109"/>
        <Class IRI="#R110"/>
        <Class IRI="#R111"/>
        <Class IRI="#R112"/>
        <Class IRI="#R113"/>
        <Class IRI="#R114"/>
        <Class IRI="#R115"/>
        <Class IRI="#R116"/>
        <Class IRI="#R117"/>
        <Class IRI="#R118"/>
    </DisjointClasses>
    <DisjointClasses>
        <Class IRI="#R119"/>
        <Class IRI="#R120"/>
        <Class IRI="#R121"/>
        <Class IRI="#R122"/>
        <Class IRI="#R123"/>
    </DisjointClasses>
    <DisjointClasses>
        <Class IRI="#R124"/>
        <Class IRI="#R125"/>
        <Class IRI="#R126"/>
        <Class IRI="#R127"/>
        <Class IRI="#R128"/>
        <Class IRI="#R129"/>
        <Class IRI="#R130"/>
        <Class IRI="#R131"/>
        <Class IRI="#R132"/>
        <Class IRI="#R133"/>
        <Class IRI="#R134"/>
        <Class IRI="#R135"/>
    </DisjointClasses>
    <DisjointClasses>
        <Class IRI="#R136"/>
        <Class IRI="#R137"/>
        <Class IRI="#R138"/>
        <Class IRI="#R139"/>
        <Class IRI="#R140"/>
        <Class IRI="#R141"/>
        <Class IRI="#R142"/>
        <Class IRI="#R143"/>
        <Class IRI="#R144"/>
        <Class IRI="#R145"/>
        <Class IRI="#R146"/>
        <Class IRI="#R147"/>
        <Class IRI="#R148"/>
        <Class IRI="#R149"/>
        <Class IRI="#R150"/>
        <Class IRI="#R151"/>
        <Class IRI="#R152"/>
        <Class IRI="#R153"/>
        <Class IRI="#R154"/>
    </DisjointClasses>
    <DisjointClasses>
        <Class IRI="#R155"/>
        <Class IRI="#R156"/>
        <Class IRI="#R157"/>
        <Class IRI="#R158"/>
        <Class IRI="#R159"/>
        <Class IRI="#R160"/>
        <Class IRI="#R161"/>
        <Class IRI="#R162"/>
        <Class IRI="#R163"/>
        <Class IRI="#R164"/>
        <Class IRI="#R165"/>
        <Class IRI="#R166"/>
        <Class IRI="#R167"/>
        <Class IRI="#R168"/>
        <Class IRI="#R169"/>
        <Class IRI="#R170"/>
        <Class IRI="#R171"/>
    </DisjointClasses>
    <DisjointClasses>
        <Class IRI="#RawHistogram"/>
        <Class IRI="#UserDifinedHistogram"/>
    </DisjointClasses>
    <DisjointClasses>
        <Class IRI="#SolanumLycopersicumPhenotype"/>
        <Class IRI="#ZeaMaysPhenotype"/>
    </DisjointClasses>
    <DisjointClasses>
        <Class IRI="#StandardizedImage"/>
        <Class IRI="#UnstandardizedImage"/>
    </DisjointClasses>
    <DisjointClasses>
        <Class IRI="#ZeaMaysLeafLesionMimicChlorosisRule001"/>
        <Class IRI="#ZeaMaysLeafLesionMimicChlorosisRule002"/>
        <Class IRI="#ZeaMaysLeafLesionMimicChlorosisRule003"/>
        <Class IRI="#ZeaMaysLeafLesionMimicChlorosisRule004"/>
    </DisjointClasses>
    <DisjointClasses>
        <Class IRI="#ZeaMaysLeafLesionMimicCoverageExtensive"/>
        <Class IRI="#ZeaMaysLeafLesionMimicCoverageFew"/>
        <Class IRI="#ZeaMaysLeafLesionMimicCoverageModerate"/>
    </DisjointClasses>
    <DisjointClasses>
        <Class IRI="#ZeaMaysLeafLesionMimicNecrosisRule001"/>
        <Class IRI="#ZeaMaysLeafLesionMimicNecrosisRule002"/>
        <Class IRI="#ZeaMaysLeafLesionMimicNecrosisRule003"/>
        <Class IRI="#ZeaMaysLeafLesionMimicNecrosisRule004"/>
        <Class IRI="#ZeaMaysLeafLesionMimicNecrosisRule005"/>
        <Class IRI="#ZeaMaysLeafLesionMimicNecrosisRule006"/>
    </DisjointClasses>
    <SubObjectPropertyOf>
        <ObjectProperty IRI="#isProcessByAlgorithm"/>
        <ObjectProperty abbreviatedIRI=":topObjectProperty"/>
    </SubObjectPropertyOf>
    <SubObjectPropertyOf>
        <ObjectProperty IRI="#isRepresentedByHistogram"/>
        <ObjectProperty abbreviatedIRI=":topObjectProperty"/>
    </SubObjectPropertyOf>
    <SubObjectPropertyOf>
        <ObjectProperty IRI="#isRepresentingSemantics"/>
        <ObjectProperty abbreviatedIRI=":topObjectProperty"/>
    </SubObjectPropertyOf>
    <SubObjectPropertyOf>
        <ObjectProperty IRI="#processImage"/>
        <ObjectProperty abbreviatedIRI=":topObjectProperty"/>
    </SubObjectPropertyOf>
    <SubObjectPropertyOf>
        <ObjectProperty IRI="#produceHistogram"/>
        <ObjectProperty abbreviatedIRI=":topObjectProperty"/>
    </SubObjectPropertyOf>
    <InverseObjectProperties>
        <ObjectProperty IRI="#processImage"/>
        <ObjectProperty IRI="#isProcessByAlgorithm"/>
    </InverseObjectProperties>
    <InverseObjectProperties>
        <ObjectProperty IRI="#produceHistogram"/>
        <ObjectProperty IRI="#isProductOfAlgorithm"/>
    </InverseObjectProperties>
    <InverseObjectProperties>
        <ObjectProperty IRI="#isRepresentingSemantics"/>
        <ObjectProperty IRI="#isRepresentedByHistogram"/>
    </InverseObjectProperties>
    <FunctionalObjectProperty>
        <ObjectProperty IRI="#isProcessByAlgorithm"/>
    </FunctionalObjectProperty>
    <FunctionalObjectProperty>
        <ObjectProperty IRI="#isProductOfAlgorithm"/>
    </FunctionalObjectProperty>
    <FunctionalObjectProperty>
        <ObjectProperty IRI="#isRepresentedByHistogram"/>
    </FunctionalObjectProperty>
    <FunctionalObjectProperty>
        <ObjectProperty IRI="#isRepresentingSemantics"/>
    </FunctionalObjectProperty>
    <FunctionalObjectProperty>
        <ObjectProperty IRI="#processImage"/>
    </FunctionalObjectProperty>
    <FunctionalObjectProperty>
        <ObjectProperty IRI="#produceHistogram"/>
    </FunctionalObjectProperty>
    <ObjectPropertyDomain>
        <ObjectProperty IRI="#isProcessByAlgorithm"/>
        <Class IRI="#Image"/>
    </ObjectPropertyDomain>
    <ObjectPropertyDomain>
        <ObjectProperty IRI="#isProductOfAlgorithm"/>
        <Class IRI="#Histogram"/>
    </ObjectPropertyDomain>
    <ObjectPropertyDomain>
        <ObjectProperty IRI="#isRepresentedByHistogram"/>
        <Class IRI="#ZeaMaysLeafLesionMimicChlorosisRule001"/>
    </ObjectPropertyDomain>
    <ObjectPropertyDomain>
        <ObjectProperty IRI="#isRepresentedByHistogram"/>
        <Class IRI="#ZeaMaysLeafLesionMimicChlorosisRule002"/>
    </ObjectPropertyDomain>
    <ObjectPropertyDomain>
        <ObjectProperty IRI="#isRepresentedByHistogram"/>
        <Class IRI="#ZeaMaysLeafLesionMimicChlorosisRule003"/>
    </ObjectPropertyDomain>
    <ObjectPropertyDomain>
        <ObjectProperty IRI="#isRepresentedByHistogram"/>
        <Class IRI="#ZeaMaysLeafLesionMimicChlorosisRule004"/>
    </ObjectPropertyDomain>
    <ObjectPropertyDomain>
        <ObjectProperty IRI="#isRepresentedByHistogram"/>
        <Class IRI="#ZeaMaysLeafLesionMimicNecrosisRule001"/>
    </ObjectPropertyDomain>
    <ObjectPropertyDomain>
        <ObjectProperty IRI="#isRepresentedByHistogram"/>
        <Class IRI="#ZeaMaysLeafLesionMimicNecrosisRule002"/>
    </ObjectPropertyDomain>
    <ObjectPropertyDomain>
        <ObjectProperty IRI="#isRepresentedByHistogram"/>
        <Class IRI="#ZeaMaysLeafLesionMimicNecrosisRule003"/>
    </ObjectPropertyDomain>
    <ObjectPropertyDomain>
        <ObjectProperty IRI="#isRepresentedByHistogram"/>
        <Class IRI="#ZeaMaysLeafLesionMimicNecrosisRule004"/>
    </ObjectPropertyDomain>
    <ObjectPropertyDomain>
        <ObjectProperty IRI="#isRepresentedByHistogram"/>
        <Class IRI="#ZeaMaysLeafLesionMimicNecrosisRule005"/>
    </ObjectPropertyDomain>
    <ObjectPropertyDomain>
        <ObjectProperty IRI="#isRepresentedByHistogram"/>
        <Class IRI="#ZeaMaysLeafLesionMimicNecrosisRule006"/>
    </ObjectPropertyDomain>
    <ObjectPropertyDomain>
        <ObjectProperty IRI="#isRepresentingSemantics"/>
        <Class IRI="#Histogram"/>
    </ObjectPropertyDomain>
    <ObjectPropertyDomain>
        <ObjectProperty IRI="#processImage"/>
        <Class IRI="#ImageProcessingAlgorithm"/>
    </ObjectPropertyDomain>
    <ObjectPropertyDomain>
        <ObjectProperty IRI="#produceHistogram"/>
        <Class IRI="#ImageProcessingAlgorithm"/>
    </ObjectPropertyDomain>
    <ObjectPropertyRange>
        <ObjectProperty IRI="#isProcessByAlgorithm"/>
        <Class IRI="#ImageProcessingAlgorithm"/>
    </ObjectPropertyRange>
    <ObjectPropertyRange>
        <ObjectProperty IRI="#isProductOfAlgorithm"/>
        <Class IRI="#ImageProcessingAlgorithm"/>
    </ObjectPropertyRange>
    <ObjectPropertyRange>
        <ObjectProperty IRI="#isRepresentedByHistogram"/>
        <Class IRI="#Histogram"/>
    </ObjectPropertyRange>
    <ObjectPropertyRange>
        <ObjectProperty IRI="#isRepresentingSemantics"/>
        <Class IRI="#ZeaMaysLeafLesionMimicChlorosisRule001"/>
    </ObjectPropertyRange>
    <ObjectPropertyRange>
        <ObjectProperty IRI="#isRepresentingSemantics"/>
        <Class IRI="#ZeaMaysLeafLesionMimicChlorosisRule002"/>
    </ObjectPropertyRange>
    <ObjectPropertyRange>
        <ObjectProperty IRI="#isRepresentingSemantics"/>
        <Class IRI="#ZeaMaysLeafLesionMimicChlorosisRule003"/>
    </ObjectPropertyRange>
    <ObjectPropertyRange>
        <ObjectProperty IRI="#isRepresentingSemantics"/>
        <Class IRI="#ZeaMaysLeafLesionMimicChlorosisRule004"/>
    </ObjectPropertyRange>
    <ObjectPropertyRange>
        <ObjectProperty IRI="#isRepresentingSemantics"/>
        <Class IRI="#ZeaMaysLeafLesionMimicNecrosisRule001"/>
    </ObjectPropertyRange>
    <ObjectPropertyRange>
        <ObjectProperty IRI="#isRepresentingSemantics"/>
        <Class IRI="#ZeaMaysLeafLesionMimicNecrosisRule002"/>
    </ObjectPropertyRange>
    <ObjectPropertyRange>
        <ObjectProperty IRI="#isRepresentingSemantics"/>
        <Class IRI="#ZeaMaysLeafLesionMimicNecrosisRule003"/>
    </ObjectPropertyRange>
    <ObjectPropertyRange>
        <ObjectProperty IRI="#isRepresentingSemantics"/>
        <Class IRI="#ZeaMaysLeafLesionMimicNecrosisRule004"/>
    </ObjectPropertyRange>
    <ObjectPropertyRange>
        <ObjectProperty IRI="#isRepresentingSemantics"/>
        <Class IRI="#ZeaMaysLeafLesionMimicNecrosisRule005"/>
    </ObjectPropertyRange>
    <ObjectPropertyRange>
        <ObjectProperty IRI="#isRepresentingSemantics"/>
        <Class IRI="#ZeaMaysLeafLesionMimicNecrosisRule006"/>
    </ObjectPropertyRange>
    <ObjectPropertyRange>
        <ObjectProperty IRI="#processImage"/>
        <Class IRI="#Image"/>
    </ObjectPropertyRange>
    <ObjectPropertyRange>
        <ObjectProperty IRI="#produceHistogram"/>
        <Class IRI="#Histogram"/>
    </ObjectPropertyRange>
    <SubDataPropertyOf>
        <DataProperty IRI="#hasAlgorithmName"/>
        <DataProperty abbreviatedIRI=":topDataProperty"/>
    </SubDataPropertyOf>
    <SubDataPropertyOf>
        <DataProperty IRI="#hasHistogramName"/>
        <DataProperty abbreviatedIRI=":topDataProperty"/>
    </SubDataPropertyOf>
    <SubDataPropertyOf>
        <DataProperty IRI="#hasImageName"/>
        <DataProperty abbreviatedIRI=":topDataProperty"/>
    </SubDataPropertyOf>
    <SubDataPropertyOf>
        <DataProperty IRI="#hasRegionReference"/>
        <DataProperty abbreviatedIRI=":topDataProperty"/>
    </SubDataPropertyOf>
    <FunctionalDataProperty>
        <DataProperty IRI="#hasAlgorithmName"/>
    </FunctionalDataProperty>
    <FunctionalDataProperty>
        <DataProperty IRI="#hasHistogramName"/>
    </FunctionalDataProperty>
    <FunctionalDataProperty>
        <DataProperty IRI="#hasImageName"/>
    </FunctionalDataProperty>
    <FunctionalDataProperty>
        <DataProperty IRI="#hasRegionReference"/>
    </FunctionalDataProperty>
    <DataPropertyDomain>
        <DataProperty IRI="#hasAlgorithmName"/>
        <Class IRI="#ImageProcessingAlgorithm"/>
    </DataPropertyDomain>
    <DataPropertyDomain>
        <DataProperty IRI="#hasHistogramName"/>
        <Class IRI="#Histogram"/>
    </DataPropertyDomain>
    <DataPropertyDomain>
        <DataProperty IRI="#hasImageName"/>
        <Class IRI="#Image"/>
    </DataPropertyDomain>
    <DataPropertyDomain>
        <DataProperty IRI="#hasRegionReference"/>
        <Class IRI="#VisuallyObservedPhenotype"/>
    </DataPropertyDomain>
    <DataPropertyRange>
        <DataProperty IRI="#hasAlgorithmName"/>
        <Datatype abbreviatedIRI="xsd:string"/>
    </DataPropertyRange>
    <DataPropertyRange>
        <DataProperty IRI="#hasHistogramName"/>
        <Datatype abbreviatedIRI="xsd:string"/>
    </DataPropertyRange>
    <DataPropertyRange>
        <DataProperty IRI="#hasImageName"/>
        <Datatype abbreviatedIRI="xsd:string"/>
    </DataPropertyRange>
    <DataPropertyRange>
        <DataProperty IRI="#hasRegionReference"/>
        <Datatype abbreviatedIRI="xsd:string"/>
    </DataPropertyRange>
</Ontology>


<!-- Generated by the OWL API (version 3.0.0.1469) http://owlapi.sourceforge.net -->
